# Supplementary material for: Bovine Staphylococcus aureus: a European study of contagiousness and antimicrobial resistance
Source: Front Vet Sci. 2023 May 3;10:1154550. doi: 10.3389/fvets.2023.1154550 (PMC10188956; doi:10.3389/fvets.2023.1154550)
Supplement: Supplementary file 1 [file Data_Sheet_1.zip]

Archive with 2 entries (2 files):
- Table 4.XLSX
- Tables 1-3 and Figure 1.DOCX
