# Supplementary material for: Bovine Staphylococcus aureus: a European study of contagiousness and antimicrobial resistance
Source: Front Vet Sci. 2023 May 3;10:1154550. doi: 10.3389/fvets.2023.1154550 (PMC10188956; doi:10.3389/fvets.2023.1154550)
Supplement: Supplementary file 1 [file Data_Sheet_1.zip › Table 4.XLSX]

## Sheet: Table S4
Table S4: Detailed table regarding the dataset involved in the study. The table listed the results of all the 211 Staphylococcus aureus strains regarding the Minimum Inhibitory Concentration (MIC) and the PCR involving (adlb, CDVN, blaZ, blaRI, blaI).
Strain	Country	Genotype	Genotype Cluster (CL)	MLST (CC)	Amoxicillin/ Clavulanate	Ampicillin	Azithromycin	Cefepime	Cefotaxime	Cefoxitin Screen	Cefuroxime	Chloramphenicol	Ciprofloxacin	Clindamycim	Daptomycin	Ertapenem	Erythromycin	Fosfomycin	Fusidic acid	Gentamicin	Gentamicin Synergy Screen	Imipenem	Inducible Clindamycin Test	Levofloxacin	Linezolid	Meropenem	Moxifloxacin	Nitrofurantoin	Oxacillin	Penicillin	Rifampin	Synercid	Streptomycin Synergy Screen	Teicoplanin	Tetracycline	Tobramycin	Trimethoprim/ Sulfamethoxazole	Vancomycin	PCR adlb	PCR CDVN	PCR blaZ	PCR blaR1	PCR blaI
Aa	Austria	GTRI	CLR	CC97	1/0.5	8	≤1	≤4	≤1	≤4	≤4	≤ 8	≤0.5	≤0.25	≤0.5	≤0.5	≤1	≤32	≤2	2	≤500	≤2	≤4/0.5	≤1	2	≤2	≤0.5	≤64	≤0.25	>2	≤0.5	≤1	≤1000	≤1	≤1	≤1	≤1/19	1	Neg	Pos	Pos	Pos	Pos
Ab	Austria	GTAH	CLOG	Unknown	≤0.5/0.25	≤0.5	≤1	≤4	≤1	≤4	≤4	>8	≤0.5	≤0.25	≤0.5	≤0.5	≤1	≤32	≤2	≤1	≤500	≤2	≤4/0.5	≤1	≤0.5	≤2	≤0.5	≤64	≤0.25	≤0.03	≤0.5	≤1	≤1000	≤1	≤1	≤1	≤1/19	1	Neg	Pos	Neg	Neg	Neg
Ac	Austria	GTAH	CLOG	CC101	≤0.5/0.25	≤0.5	≤1	≤4	≤1	≤4	≤4	≤ 8	≤0.5	≤0.25	≤0.5	≤0.5	≤1	≤32	≤2	≤1	≤500	≤2	≤4/0.5	≤1	1	≤2	≤0.5	≤64	≤0.25	≤0.03	≤0.5	≤1	≤1000	≤1	≤1	≤1	≤1/19	1	Neg	Pos	Neg	Neg	Neg
Ad	Austria	GTFIII	CLF	CC9	≤0.5/0.25	8	≤1	≤4	≤1	≤4	≤4	≤ 8	≤0.5	≤0.25	≤0.5	≤0.5	≤1	≤32	≤2	≤1	≤500	≤2	≤4/0.5	≤1	1	≤2	≤0.5	≤64	≤0.25	>2	≤0.5	≤1	≤1000	≤1	≤1	≤1	≤1/19	1	Neg	Pos	Pos	Pos	Pos
Ae	Austria	GTAM	CLOG	CC8	1/0.5	8	≤1	≤4	≤1	≤4	≤4	≤ 8	≤0.5	≤0.25	≤0.5	≤0.5	≤1	≤32	>2	2	≤500	≤2	≤4/0.5	≤1	2	≤2	≤0.5	≤64	≤0.25	>2	≤0.5	≤1	≤1000	≤1	>2	≤1	≤1/19	1	Neg	Pos	Pos	Pos	Pos
Af	Austria	GTRVI	CLR	CC9	1/0.5	>8	≤1	≤4	≤1	≤4	≤4	≤ 8	≤0.5	≤0.25	≤0.5	≤0.5	≤1	≤32	≤2	≤1	≤500	≤2	≤4/0.5	≤1	2	≤2	≤0.5	≤64	≤0.25	>2	≤0.5	≤1	≤1000	≤1	≤1	≤1	≤1/19	1	Neg	Pos	Pos	Pos	Pos
Ag	Austria	GTF	CLF	CC20	≤0.5/0.25	1	≤1	≤4	≤1	≤4	≤4	≤ 8	≤0.5	0.5	≤0.5	≤0.5	≤1	≤32	≤2	≤1	≤500	≤2	≤4/0.5	≤1	4	≤2	≤0.5	≤64	≤0.25	2	≤0.5	≤1	≤1000	≤1	≤1	≤1	≤1/19	2	Neg	Pos	Pos	Pos	Pos
Ah	Austria	GTC	CLC	CC705	≤0.5/0.25	≤0.5	≤1	≤4	≤1	≤4	≤4	≤ 8	≤0.5	≤0.25	≤0.5	≤0.5	≤1	≤32	≤2	≤1	≤500	≤2	≤4/0.5	≤1	2	≤2	≤0.5	≤64	≤0.25	≤0.03	≤0.5	≤1	≤1000	≤1	≤1	≤1	≤1/19	1	Neg	Pos	Neg	Neg	Neg
Ai	Austria	GTAH	CLOG	CC101	≤0.5/0.25	≤0.5	≤1	≤4	≤1	≤4	≤4	≤ 8	≤0.5	≤0.25	≤0.5	≤0.5	≤1	≤32	≤2	>4	≤500	≤2	≤4/0.5	≤1	2	≤2	≤0.5	≤64	≤0.25	≤0.03	≤0.5	≤1	≤1000	≤1	≤1	>4	≤1/19	2	Neg	Pos	Neg	Neg	Neg
Aj	Austria	GTR	CLR	CC97	≤0.5/0.25	≤0.5	≤1	≤4	≤1	≤4	≤4	≤ 8	≤0.5	≤0.25	≤0.5	≤0.5	≤1	≤32	≤2	≤1	≤500	≤2	≤4/0.5	≤1	2	≤2	≤0.5	≤64	≤0.25	≤0.03	≤0.5	≤1	≤1000	≤1	≤1	≤1	≤1/19	1	Neg	Pos	Neg	Neg	Neg
Ak	Austria	GTBL	CLOG	CC97	≤0.5/0.25	>8	≤1	≤4	≤1	≤4	≤4	≤ 8	≤0.5	≤0.25	≤0.5	≤0.5	≤1	≤32	≤2	≤1	≤500	≤2	≤4/0.5	≤1	4	≤2	≤0.5	≤64	≤0.25	>2	≤0.5	≤1	≤1000	≤1	≤1	≤1	≤1/19	2	Neg	Pos	Pos	Pos	Pos
Al	Austria	GTBL	CLOG	CC97	≤0.5/0.25	>8	≤1	≤4	≤1	≤4	≤4	≤ 8	≤0.5	≤0.25	1	≤0.5	≤1	≤32	≤2	≤1	≤500	≤2	≤4/0.5	≤1	4	≤2	≤0.5	≤64	≤0.25	>2	≤0.5	≤1	≤1000	≤1	≤1	≤1	≤1/19	2	Neg	Pos	Pos	Pos	Pos
Am	Austria	GTRVI	CLR	CC133	1/0.5	>8	≤1	≤4	≤1	≤4	≤4	≤ 8	≤0.5	≤0.25	≤0.5	≤0.5	≤1	≤32	≤2	≤1	≤500	≤2	≤4/0.5	≤1	4	≤2	≤0.5	≤64	0.5	>2	≤0.5	≤1	≤1000	≤1	≤1	≤1	≤1/19	1	Neg	Pos	Pos	Pos	Pos
An	Austria	GTRVI	CLR	CC97	1/0.5	>8	≤1	≤4	≤1	≤4	≤4	≤ 8	≤0.5	≤0.25	≤0.5	≤0.5	≤1	≤32	≤2	≤1	≤500	≤2	≤4/0.5	≤1	4	≤2	≤0.5	≤64	≤0.25	>2	≤0.5	≤1	≤1000	≤1	≤1	≤1	≤1/19	1	Neg	Pos	Pos	Pos	Pos
Ao	Austria	GTAM	CLOG	CC8	≤0.5/0.25	2	≤1	≤4	≤1	≤4	≤4	≤ 8	≤0.5	≤0.25	≤0.5	≤0.5	≤1	≤32	≤2	≤1	≤500	≤2	≤4/0.5	≤1	≤0.5	≤2	≤0.5	≤64	≤0.25	>2	≤0.5	≤1	≤1000	≤1	≤1	≤1	≤1/19	1	Neg	Pos	Pos	Pos	Pos
Ap	Austria	GTRI	CLR	CC133	≤0.5/0.25	≤0.5	≤1	≤4	≤1	≤4	≤4	>8	≤0.5	≤0.25	≤0.5	≤0.5	≤1	≤32	≤2	≤1	≤500	≤2	≤4/0.5	≤1	4	≤2	≤0.5	≤64	≤0.25	≤0.03	≤0.5	≤1	≤1000	≤1	≤1	≤1	≤1/19	2	Neg	Pos	Neg	Neg	Neg
Aq	Austria	GTFIII	CLF	CC9	1/0.5	>8	≤1	≤4	≤1	≤4	≤4	>8	≤0.5	≤0.25	≤0.5	≤0.5	≤1	≤32	≤2	≤1	≤500	≤2	≤4/0.5	≤1	2	≤2	≤0.5	≤64	≤0.25	>2	≤0.5	≤1	≤1000	≤1	≤1	≤1	≤1/19	2	Neg	Pos	Pos	Pos	Pos
Ar	Austria	GTFIII	CLF	CC9	≤0.5/0.25	≤0.5	≤1	≤4	≤1	≤4	≤4	≤ 8	≤0.5	≤0.25	≤0.5	≤0.5	≤1	≤32	≤2	≤1	≤500	≤2	≤4/0.5	≤1	4	≤2	≤0.5	≤64	≤0.25	≤0.03	≤0.5	≤1	≤1000	≤1	≤1	≤1	≤1/19	2	Neg	Pos	Neg	Neg	Neg
As	Austria	GTE	CLOG	CC5	≤0.5/0.25	>8	≤1	≤4	≤1	≤4	≤4	>8	≤0.5	≤0.25	1	≤0.5	≤1	≤32	≤2	≤1	≤500	≤2	≤4/0.5	≤1	4	≤2	≤0.5	≤64	≤0.25	>2	≤0.5	≤1	≤1000	≤1	≤1	≤1	≤1/19	2	Neg	Pos	Pos	Pos	Pos
Au	Austria	GTR	CLR	CC71	≤0.5/0.25	≤0.5	>2	≤4	≤1	≤4	≤4	≤ 8	≤0.5	≤0.25	≤0.5	≤0.5	>2	≤32	≤2	≤1	≤500	≤2	>4/0.5	≤1	2	≤2	≤0.5	≤64	≤0.25	≤0.03	≤0.5	≤1	≤1000	≤1	>2	≤1	≤1/19	1	Neg	Pos	Neg	Neg	Neg
Av	Austria	GTIIV	CLI	CC8	≤0.5/0.25	≤0.5	≤1	≤4	≤1	≤4	≤4	≤ 8	≤0.5	≤0.25	≤0.5	≤0.5	≤1	≤32	≤2	≤1	≤500	≤2	≤4/0.5	≤1	≤0.5	≤2	≤0.5	≤64	≤0.25	2	≤0.5	≤1	≤1000	≤1	≤1	≤1	≤1/19	1	Neg	Pos	Pos	Pos	Pos
Aw	Austria	GTRVI	CLR	CC101	≤0.5/0.25	≤0.5	≤1	≤4	≤1	≤4	≤4	≤ 8	≤0.5	0.5	≤0.5	≤0.5	≤1	≤32	≤2	≤1	≤500	≤2	≤4/0.5	≤1	4	≤2	≤0.5	≤64	≤0.25	≤0.03	≤0.5	≤1	≤1000	≤1	≤1	≤1	≤1/19	2	Neg	Pos	Neg	Neg	Neg
Ax	Austria	GTRVI	CLR	CC97	1/0.5	>8	≤1	≤4	≤1	≤4	≤4	≤ 8	≤0.5	≤0.25	1	≤0.5	≤1	≤32	≤2	≤1	≤500	≤2	≤4/0.5	≤1	4	≤2	≤0.5	≤64	0.5	>2	≤0.5	≤1	≤1000	≤1	≤1	≤1	≤1/19	2	Neg	Pos	Pos	Pos	Pos
Ay	Austria	GTAK	CLOG	CC25	≤0.5/0.25	≤0.5	≤1	≤4	≤1	≤4	≤4	≤ 8	≤0.5	≤0.25	≤0.5	≤0.5	≤1	≤32	≤2	≤1	≤500	≤2	≤4/0.5	≤1	4	≤2	≤0.5	≤64	0.5	≤0.03	≤0.5	≤1	≤1000	≤1	≤1	≤1	≤1/19	2	Neg	Pos	Neg	Neg	Neg
Az	Austria	GTRVI	CLR	CC97	≤0.5/0.25	≤0.5	≤1	≤4	≤1	≤4	≤4	≤ 8	≤0.5	≤0.25	≤0.5	≤0.5	≤1	≤32	≤2	≤1	≤500	≤2	≤4/0.5	≤1	≤0.5	≤2	≤0.5	≤64	≤0.25	≤0.03	≤0.5	≤1	≤1000	≤1	≤1	≤1	≤1/19	1	Neg	Pos	Neg	Neg	Neg
Ö2	Austria	GTC	CLC	CC705	≤0.5/0.25	≤0.5	≤1	≤4	≤1	≤4	≤4	≤ 8	≤0.5	≤0.25	≤0.5	≤0.5	≤1	≤32	≤2	≤1	≤500	≤2	≤4/0.5	≤1	2	≤2	≤0.5	≤64	≤0.25	≤0.03	≤0.5	≤1	≤1000	≤1	≤1	≤1	≤1/19	2	Neg	Pos	Neg	Neg	Neg
Ö4	Austria	GTC	CLC	CC705	≤0.5/0.25	≤0.5	≤1	≤4	≤1	≤4	≤4	≤ 8	≤0.5	≤0.25	≤0.5	≤0.5	≤1	≤32	≤2	≤1	≤500	≤2	≤4/0.5	≤1	2	≤2	≤0.5	≤64	0.5	0.12	≤0.5	≤1	≤1000	≤1	≤1	≤1	≤1/19	1	Neg	Pos	Neg	Neg	Neg
Ö12	Austria	GTBC	CLOG	CC97	≤0.5/0.25	≤0.5	≤1	≤4	≤1	≤4	≤4	≤ 8	≤0.5	≤0.25	≤0.5	≤0.5	≤1	≤32	≤2	≤1	≤500	≤2	≤4/0.5	≤1	2	≤2	≤0.5	≤64	≤0.25	≤0.03	≤0.5	≤1	≤1000	≤1	≤1	≤1	≤1/19	2	Neg	Pos	Neg	Neg	Neg
Ö13	Austria	GTC	CLC	CC705	≤0.5/0.25	≤0.5	≤1	≤4	≤1	≤4	≤4	≤ 8	≤0.5	≤0.25	≤0.5	≤0.5	≤1	≤32	≤2	≤1	≤500	≤2	≤4/0.5	≤1	2	≤2	≤0.5	≤64	≤0.25	≤0.03	≤0.5	≤1	≤1000	≤1	≤1	≤1	≤1/19	2	Neg	Pos	Neg	Neg	Neg
Ö18	Austria	GTC	CLC	CC705	≤0.5/0.25	≤0.5	≤1	≤4	≤1	≤4	≤4	≤ 8	≤0.5	≤0.25	≤0.5	≤0.5	≤1	≤32	≤2	≤1	≤500	≤2	≤4/0.5	≤1	2	≤2	≤0.5	≤64	≤0.25	≤0.03	≤0.5	≤1	≤1000	≤1	≤1	≤1	≤1/19	1	Neg	Pos	Neg	Neg	Neg
Ö19	Austria	GTFIII	CLF	CC9	≤0.5/0.25	≤0.5	≤1	≤4	≤1	≤4	≤4	>8	≤0.5	≤0.25	≤0.5	≤0.5	≤1	≤32	≤2	≤1	≤500	≤2	≤4/0.5	≤1	4	≤2	≤0.5	≤64	≤0.25	≤0.03	≤0.5	≤1	≤1000	≤1	≤1	≤1	≤1/19	2	Neg	Pos	Neg	Neg	Neg
Ö22	Austria	GTB	CLB	CC8	≤0.5/0.25	≤0.5	≤1	≤4	≤1	≤4	≤4	≤ 8	≤0.5	≤0.25	≤0.5	≤0.5	≤1	≤32	≤2	≤1	≤500	≤2	≤4/0.5	≤1	2	≤2	≤0.5	≤64	≤0.25	0.12	≤0.5	≤1	≤1000	≤1	2	≤1	≤1/19	1	Pos	Pos	Pos	Pos	Pos
Ö24	Austria	GTBE	CLOG	CC8	≤0.5/0.25	≤0.5	≤1	≤4	≤1	≤4	≤4	≤ 8	≤0.5	≤0.25	≤0.5	≤0.5	≤1	≤32	≤2	≤1	≤500	≤2	≤4/0.5	≤1	2	≤2	≤0.5	≤64	≤0.25	≤0.03	≤0.5	≤1	≤1000	≤1	≤1	≤1	≤1/19	1	Neg	Pos	Neg	Neg	Neg
Ö26	Austria	GTC	CLC	CC705	≤0.5/0.25	≤0.5	≤1	≤4	≤1	≤4	≤4	≤ 8	≤0.5	≤0.25	≤0.5	≤0.5	≤1	≤32	≤2	≤1	≤500	≤2	≤4/0.5	≤1	2	≤2	≤0.5	≤64	≤0.25	≤0.03	≤0.5	≤1	≤1000	≤1	≤1	≤1	≤1/19	2	Neg	Pos	Neg	Neg	Neg
Ö27	Austria	GTC	CLC	CC705	≤0.5/0.25	≤0.5	≤1	≤4	≤1	≤4	≤4	≤ 8	≤0.5	≤0.25	≤0.5	≤0.5	≤1	≤32	≤2	≤1	≤500	≤2	≤4/0.5	≤1	2	≤2	≤0.5	≤64	≤0.25	≤0.03	≤0.5	≤1	≤1000	≤1	≤1	≤1	≤1/19	1	Neg	Pos	Neg	Neg	Neg
Ö28	Austria	GTE	CLOG	CC97	≤0.5/0.25	>8	≤1	≤4	≤1	≤4	≤4	≤ 8	≤0.5	≤0.25	≤0.5	≤0.5	≤1	≤32	≤2	≤1	≤500	≤2	≤4/0.5	≤1	4	≤2	≤0.5	≤64	0.5	>2	≤0.5	≤1	≤1000	≤1	≤1	≤1	≤1/19	1	Neg	Pos	Pos	Pos	Pos
Ö29	Austria	GTRVI	CLR	CC705	1/0.5	>8	≤1	≤4	≤1	≤4	≤4	≤ 8	≤0.5	≤0.25	≤0.5	≤0.5	≤1	≤32	≤2	2	≤500	≤2	≤4/0.5	≤1	2	≤2	≤0.5	≤64	≤0.25	>2	≤0.5	≤1	≤1000	≤1	≤1	≤1	≤1/19	1	Neg	Pos	Pos	Pos	Pos
Ö30	Austria	GTB	CLB	CC30	≤0.5/0.25	≤0.5	≤1	≤4	≤1	≤4	≤4	≤ 8	≤0.5	≤0.25	≤0.5	≤0.5	≤1	≤32	≤2	≤1	≤500	≤2	≤4/0.5	≤1	2	≤2	≤0.5	≤64	0.5	0.12	≤0.5	≤1	≤1000	≤1	≤1	≤1	≤1/19	2	Pos	Pos	Pos	Pos	Pos
Ö33	Austria	GTC	CLC	CC479	≤0.5/0.25	≤0.5	≤1	≤4	≤1	≤4	≤4	≤ 8	≤0.5	≤0.25	≤0.5	≤0.5	≤1	≤32	≤2	≤1	≤500	≤2	≤4/0.5	≤1	≤0.5	≤2	≤0.5	≤64	0.5	0.12	≤0.5	≤1	≤1000	≤1	≤1	≤1	≤1/19	1	Neg	Pos	Neg	Neg	Neg
Ö34	Austria	GTZ	CLOG	CC705	≤0.5/0.25	≤0.5	≤1	≤4	≤1	≤4	≤4	≤ 8	≤0.5	≤0.25	1	≤0.5	≤1	≤32	≤2	≤1	≤500	≤2	≤4/0.5	≤1	2	≤2	≤0.5	≤64	0.5	0.12	≤0.5	≤1	≤1000	≤1	≤1	≤1	≤1/19	2	Neg	Pos	Neg	Neg	Neg
Ö40	Austria	GTR	CLR	CC97	≤0.5/0.25	≤0.5	≤1	≤4	≤1	≤4	≤4	≤ 8	≤0.5	≤0.25	1	≤0.5	≤1	≤32	≤2	≤1	≤500	≤2	≤4/0.5	≤1	≤0.5	≤2	≤0.5	≤64	0.5	0.12	≤0.5	≤1	≤1000	≤1	≤1	≤1	≤1/19	2	Neg	Pos	Neg	Neg	Neg
Ö100	Austria	GTB	CLB	CC8	≤0.5/0.25	≤0.5	≤1	≤4	≤1	≤4	≤4	≤ 8	≤0.5	≤0.25	≤0.5	≤0.5	≤1	≤32	≤2	≤1	≤500	≤2	≤4/0.5	≤1	2	≤2	≤0.5	≤64	≤0.25	0.12	≤0.5	≤1	≤1000	≤1	≤1	≤1	≤1/19	1	Pos	Pos	Pos	Pos	Pos
Ö102	Austria	GTR	CLR	CC71	≤0.5/0.25	≤0.5	≤1	≤4	≤1	≤4	≤4	≤ 8	≤0.5	≤0.25	≤0.5	≤0.5	≤1	≤32	≤2	≤1	≤500	≤2	≤4/0.5	≤1	2	≤2	≤0.5	≤64	≤0.25	≤0.03	≤0.5	≤1	≤1000	≤1	≤1	≤1	≤1/19	1	Neg	Pos	Neg	Neg	Neg
Ö103	Austria	GTB	CLB	CC8	≤0.5/0.25	≤0.5	≤1	≤4	≤1	≤4	≤4	≤ 8	≤0.5	≤0.25	≤0.5	≤0.5	≤1	≤32	≤2	≤1	≤500	≤2	≤4/0.5	≤1	2	≤2	≤0.5	≤64	≤0.25	≤0.03	≤0.5	≤1	≤1000	≤1	≤1	≤1	≤1/19	2	Pos	Pos	Neg	Neg	Neg
Ö105	Austria	GTB	CLB	CC8	≤0.5/0.25	≤0.5	≤1	≤4	≤1	≤4	≤4	≤ 8	≤0.5	≤0.25	≤0.5	≤0.5	≤1	≤32	≤2	≤1	≤500	≤2	≤4/0.5	≤1	1	≤2	≤0.5	≤64	≤0.25	0.12	≤0.5	≤1	≤1000	≤1	≤1	≤1	≤1/19	2	Pos	Pos	Pos	Pos	Pos
Ö106	Austria	GTRX	CLR	CC71	≤0.5/0.25	≤0.5	≤1	≤4	≤1	≤4	≤4	≤ 8	≤0.5	≤0.25	≤0.5	≤0.5	≤1	≤32	≤2	≤1	≤500	≤2	≤4/0.5	≤1	2	≤2	≤0.5	≤64	≤0.25	≤0.03	≤0.5	≤1	≤1000	≤1	≤1	≤1	≤1/19	1	Neg	Pos	Neg	Neg	Neg
Ö109	Austria	GTB	CLB	CC8	≤0.5/0.25	≤0.5	≤1	≤4	≤1	≤4	≤4	≤ 8	≤0.5	≤0.25	≤0.5	≤0.5	≤1	≤32	≤2	≤1	≤500	≤2	≤4/0.5	≤1	2	≤2	≤0.5	≤64	≤0.25	0.12	≤0.5	≤1	≤1000	≤1	≤1	≤1	≤1/19	2	Pos	Pos	Pos	Pos	Pos
Ö112	Austria	GTCI	CLC	CC705	≤0.5/0.25	≤0.5	≤1	≤4	≤1	≤4	≤4	≤ 8	≤0.5	≤0.25	≤0.5	≤0.5	≤1	≤32	≤2	≤1	≤500	≤2	≤4/0.5	≤1	≤0.5	≤2	≤0.5	≤64	≤0.25	≤0.03	≤0.5	≤1	≤1000	≤1	≤1	≤1	≤1/19	2	Neg	Pos	Neg	Neg	Neg
Ba	Belgium	GTCI	CLC	CC70	≤0.5/0.25	≤0.5	≤1	≤4	≤1	≤4	≤4	≤ 8	≤0.5	≤0.25	≤0.5	≤0.5	≤1	≤32	≤2	≤1	≤500	≤2	≤4/0.5	≤1	4	≤2	≤0.5	≤64	≤0.25	≤0.03	≤0.5	≤1	>1000	≤1	≤1	≤1	≤1/19	2	Neg	Pos	Neg	Neg	Neg
Bb	Belgium	GTC	CLC	CC705	≤0.5/0.25	≤0.5	≤1	≤4	≤1	≤4	≤4	≤ 8	≤0.5	≤0.25	≤0.5	≤0.5	≤1	≤32	≤2	≤1	≤500	≤2	≤4/0.5	≤1	4	≤2	≤0.5	≤64	≤0.25	≤0.03	≤0.5	≤1	≤1000	≤1	≤1	≤1	≤1/19	1	Neg	Pos	Neg	Neg	Neg
Bd	Belgium	GTI	CLI	CC71	1/0.5	>8	≤1	≤4	≤1	≤4	≤4	≤ 8	≤0.5	≤0.25	≤0.5	≤0.5	≤1	≤32	≤2	≤1	≤500	≤2	≤4/0.5	≤1	4	≤2	≤0.5	≤64	2	>2	≤0.5	≤1	≤1000	≤1	≤1	≤1	≤1/19	1	Neg	Pos	Pos	Pos	Pos
Be	Belgium	GTII	CLI	CC97	1/0.5	>8	≤1	≤4	≤1	≤4	≤4	>8	≤0.5	2	≤0.5	≤0.5	≤1	≤32	≤2	≤1	≤500	≤2	≤4/0.5	≤1	4	≤2	≤0.5	≤64	≤0.25	>2	≤0.5	≤1	≤1000	≤1	≤1	≤1	≤1/19	2	Neg	Pos	Pos	Pos	Pos
Bf	Belgium	GTII	CLI	CC97	≤0.5/0.25	2	≤1	≤4	≤1	≤4	8	>8	≤0.5	0.5	≤0.5	≤0.5	≤1	≤32	≤2	≤1	≤500	≤2	≤4/0.5	≤1	2	≤2	≤0.5	≤64	≤0.25	>2	≤0.5	≤1	≤1000	≤1	≤1	≤1	≤1/19	1	Neg	Pos	Pos	Pos	Pos
Bg	Belgium	GTII	CLI	CC97	1/0.5	>8	≤1	≤4	≤1	≤4	≤4	>8	≤0.5	0.5	≤0.5	≤0.5	≤1	≤32	≤2	≤1	≤500	≤2	≤4/0.5	≤1	2	≤2	≤0.5	≤64	≤0.25	>2	≤0.5	≤1	≤1000	≤1	≤1	≤1	≤1/19	2	Neg	Pos	Pos	Pos	Pos
Bh	Belgium	GTII	CLI	CC97	1/0.5	>8	≤1	≤4	≤1	≤4	≤4	>8	≤0.5	0.5	≤0.5	≤0.5	≤1	≤32	≤2	≤1	≤500	≤2	≤4/0.5	≤1	1	≤2	≤0.5	≤64	≤0.25	>2	≤0.5	≤1	≤1000	≤1	≤1	≤1	≤1/19	1	Neg	Pos	Pos	Pos	Pos
Bi	Belgium	GTC	CLC	CC705	≤0.5/0.25	≤0.5	≤1	≤4	≤1	≤4	≤4	≤ 8	≤0.5	≤0.25	≤0.5	≤0.5	≤1	≤32	≤2	≤1	≤500	≤2	≤4/0.5	≤1	4	≤2	≤0.5	≤64	≤0.25	≤0.03	≤0.5	≤1	≤1000	≤1	≤1	≤1	≤1/19	2	Neg	Pos	Neg	Neg	Neg
Bj	Belgium	GTF	CLF	CC20	≤0.5/0.25	≤0.5	≤1	≤4	≤1	≤4	≤4	≤ 8	≤0.5	≤0.25	≤0.5	≤0.5	≤1	≤32	≤2	≤1	≤500	≤2	≤4/0.5	≤1	4	≤2	≤0.5	≤64	≤0.25	≤0.03	≤0.5	≤1	≤1000	≤1	≤1	≤1	≤1/19	1	Neg	Pos	Neg	Neg	Neg
Bk	Belgium	GTBII	CLB	CC8	≤0.5/0.25	8	≤1	≤4	≤1	≤4	≤4	≤ 8	≤0.5	≤0.25	≤0.5	≤0.5	≤1	≤32	≤2	≤1	≤500	≤2	≤4/0.5	≤1	2	≤2	≤0.5	≤64	0.5	>2	≤0.5	≤1	≤1000	≤1	≤1	≤1	≤1/19	1	Neg	Pos	Pos	Pos	Pos
Bl	Belgium	GTC	CLC	CC705	≤0.5/0.25	≤0.5	≤1	≤4	≤1	≤4	≤4	≤ 8	≤0.5	≤0.25	≤0.5	≤0.5	≤1	≤32	≤2	≤1	≤500	≤2	≤4/0.5	≤1	4	≤2	≤0.5	≤64	≤0.25	≤0.03	≤0.5	≤1	≤1000	≤1	≤1	≤1	≤1/19	1	Neg	Pos	Neg	Neg	Neg
Bm	Belgium	GTCII	CLC	CC705	≤0.5/0.25	≤0.5	≤1	≤4	≤1	≤4	≤4	≤ 8	≤0.5	≤0.25	≤0.5	≤0.5	≤1	≤32	≤2	≤1	≤500	≤2	≤4/0.5	≤1	2	≤2	≤0.5	≤64	≤0.25	≤0.03	≤0.5	≤1	≤1000	≤1	≤1	≤1	≤1/19	1	Neg	Pos	Neg	Neg	Neg
Bn	Belgium	GTCI	CLC	CC705	≤0.5/0.25	≤0.5	≤1	≤4	≤1	≤4	≤4	≤ 8	≤0.5	≤0.25	≤0.5	≤0.5	≤1	≤32	≤2	≤1	≤500	≤2	≤4/0.5	≤1	2	≤2	≤0.5	≤64	≤0.25	≤0.03	≤0.5	≤1	≤1000	≤1	≤1	≤1	≤1/19	1	Neg	Pos	Neg	Neg	Neg
Bo	Belgium	GTCI	CLC	CC705	≤0.5/0.25	≤0.5	≤1	≤4	≤1	≤4	≤4	≤ 8	≤0.5	≤0.25	≤0.5	≤0.5	≤1	≤32	≤2	≤1	≤500	≤2	≤4/0.5	≤1	2	≤2	≤0.5	≤64	≤0.25	≤0.03	≤0.5	≤1	≤1000	≤1	≤1	≤1	≤1/19	1	Neg	Pos	Neg	Neg	Neg
Bp	Belgium	GTR	CLR	CC133	≤0.5/0.25	≤0.5	≤1	≤4	≤1	≤4	≤4	>8	≤0.5	≤0.25	≤0.5	≤0.5	≤1	≤32	≤2	≤1	≤500	≤2	≤4/0.5	≤1	4	≤2	≤0.5	≤64	≤0.25	≤0.03	≤0.5	≤1	≤1000	≤1	≤1	≤1	≤1/19	1	Neg	Pos	Neg	Neg	Neg
Br	Belgium	GTZ	CLOG	CC133	≤0.5/0.25	≤0.5	≤1	≤4	≤1	≤4	≤4	≤ 8	≤0.5	≤0.25	≤0.5	≤0.5	≤1	≤32	≤2	≤1	≤500	≤2	≤4/0.5	≤1	2	≤2	≤0.5	≤64	≤0.25	≤0.03	≤0.5	≤1	≤1000	≤1	≤1	≤1	≤1/19	1	Neg	Pos	Neg	Neg	Neg
Bs	Belgium	GTC	CLC	CC705	≤0.5/0.25	≤0.5	≤1	≤4	≤1	≤4	≤4	≤ 8	≤0.5	≤0.25	≤0.5	≤0.5	≤1	≤32	≤2	≤1	≤500	≤2	≤4/0.5	≤1	2	≤2	≤0.5	≤64	≤0.25	≤0.03	≤0.5	≤1	≤1000	≤1	≤1	≤1	≤1/19	2	Neg	Pos	Neg	Neg	Neg
Bt	Belgium	GTBG	CLOG	CC479	≤0.5/0.25	≤0.5	≤1	≤4	≤1	≤4	≤4	≤ 8	≤0.5	≤0.25	≤0.5	≤0.5	≤1	≤32	≤2	≤1	≤500	≤2	≤4/0.5	≤1	2	≤2	≤0.5	≤64	≤0.25	≤0.03	≤0.5	≤1	≤1000	≤1	≤1	≤1	≤1/19	2	Neg	Pos	Neg	Neg	Neg
Fc1	France	GTF	CLF	CC20	≤0.5/0.25	≤0.5	≤1	≤4	≤1	≤4	≤4	≤ 8	≤0.5	≤0.25	≤0.5	≤0.5	≤1	≤32	≤2	≤1	≤500	≤2	≤4/0.5	≤1	2	≤2	≤0.5	≤64	≤0.25	≤0.03	≤0.5	≤1	≤1000	≤1	≤1	≤1	≤1/19	1	Neg	Pos	Neg	Neg	Neg
Ff6	France	GTRI	CLR	CC133	≤0.5/0.25	≤0.5	≤1	≤4	≤1	≤4	≤4	≤ 8	≤0.5	≤0.25	≤0.5	≤0.5	≤1	≤32	≤2	≤1	≤500	≤2	≤4/0.5	≤1	4	≤2	≤0.5	≤64	0.5	0.06	≤0.5	≤1	≤1000	≤1	≤1	≤1	≤1/19	1	Neg	Pos	Neg	Neg	Neg
Fj4	France	GTB	CLB	CC8	1/0.5	>8	≤1	≤4	≤1	≤4	≤4	≤ 8	≤0.5	≤0.25	≤0.5	≤0.5	≤1	≤32	≤2	≤1	≤500	≤2	≤4/0.5	≤1	2	≤2	≤0.5	≤64	0.5	>2	≤0.5	≤1	≤1000	≤1	≤1	≤1	≤1/19	1	Pos	Pos	Pos	Pos	Pos
Fm4	France	GTC	CLC	CC705	≤0.5/0.25	≤0.5	≤1	≤4	≤1	≤4	≤4	≤ 8	≤0.5	≤0.25	≤0.5	≤0.5	≤1	≤32	≤2	≤1	≤500	≤2	≤4/0.5	≤1	2	≤2	≤0.5	≤64	≤0.25	≤0.03	≤0.5	≤1	≤1000	≤1	≤1	≤1	≤1/19	1	Neg	Pos	Neg	Neg	Neg
Fp2	France	GTF	CLF	CC20	≤0.5/0.25	≤0.5	≤1	≤4	≤1	≤4	≤4	≤ 8	≤0.5	≤0.25	≤0.5	≤0.5	≤1	≤32	≤2	≤1	≤500	≤2	≤4/0.5	≤1	2	≤2	≤0.5	≤64	≤0.25	≤0.03	≤0.5	≤1	≤1000	≤1	≤1	≤1	≤1/19	1	Neg	Pos	Neg	Neg	Neg
Fp3	France	GTF	CLF	CC20	≤0.5/0.25	≤0.5	≤1	≤4	≤1	≤4	≤4	≤ 8	≤0.5	≤0.25	≤0.5	≤0.5	≤1	>32	≤2	≤1	≤500	≤2	≤4/0.5	≤1	1	≤2	≤0.5	≤64	≤0.25	≤0.03	≤0.5	≤1	≤1000	2	≤1	≤1	≤1/19	1	Neg	Pos	Neg	Neg	Neg
Fp15	France	GTCI	CLC	CC705	≤0.5/0.25	≤0.5	≤1	≤4	≤1	≤4	≤4	≤ 8	≤0.5	≤0.25	≤0.5	≤0.5	≤1	≤32	≤2	≤1	≤500	≤2	≤4/0.5	≤1	2	≤2	≤0.5	≤64	≤0.25	≤0.03	≤0.5	≤1	≤1000	≤1	≤1	≤1	≤1/19	1	Neg	Pos	Neg	Neg	Neg
Fr1	France	GTCI	CLC	CC705	≤0.5/0.25	≤0.5	≤1	≤4	≤1	≤4	≤4	≤ 8	≤0.5	≤0.25	≤0.5	≤0.5	≤1	≤32	≤2	≤1	≤500	≤2	≤4/0.5	≤1	4	≤2	≤0.5	≤64	≤0.25	≤0.03	≤0.5	≤1	≤1000	≤1	≤1	≤1	≤1/19	2	Neg	Pos	Neg	Neg	Neg
Fs25	France	GTJI	CLOG	CC15	1/0.5	>8	≤1	≤4	≤1	≤4	≤4	≤ 8	≤0.5	≤0.25	≤0.5	≤0.5	≤1	≤32	≤2	≤1	≤500	≤2	≤4/0.5	≤1	4	≤2	≤0.5	≤64	≤0.25	>2	≤0.5	≤1	≤1000	≤1	≤1	≤1	≤1/19	2	Neg	Pos	Pos	Pos	Pos
Ft2	France	GTF	CLF	CC20	≤0.5/0.25	≤0.5	≤1	≤4	≤1	≤4	≤4	≤ 8	≤0.5	≤0.25	≤0.5	≤0.5	≤1	≤32	≤2	≤1	≤500	≤2	≤4/0.5	≤1	2	≤2	≤0.5	≤64	≤0.25	≤0.03	≤0.5	≤1	≤1000	≤1	≤1	≤1	≤1/19	1	Neg	Pos	Neg	Neg	Neg
Fu1	France	GTB	CLB	CC8	1/0.5	>8	≤1	≤4	≤1	≤4	≤4	≤ 8	≤0.5	≤0.25	≤0.5	≤0.5	≤1	≤32	≤2	≤1	≤500	≤2	≤4/0.5	≤1	2	≤2	≤0.5	≤64	≤0.25	>2	≤0.5	≤1	≤1000	≤1	≤1	≤1	≤1/19	1	Pos	Pos	Pos	Pos	Pos
9/2	Germany	GTB	CLB	CC8	≤0.5/0.25	≤0.5	≤1	≤4	≤1	≤4	≤4	≤ 8	≤0.5	≤0.25	≤0.5	≤0.5	≤1	≤32	≤2	≤1	≤500	≤2	≤4/0.5	≤1	1	≤2	≤0.5	≤64	≤0.25	0.06	≤0.5	≤1	≤1000	≤1	≤1	≤1	≤1/19	1	Pos	Pos	Pos	Pos	Pos
58/5	Germany	GTB	CLB	CC8	≤0.5/0.25	≤0.5	≤1	≤4	≤1	≤4	≤4	≤ 8	≤0.5	≤0.25	≤0.5	≤0.5	≤1	≤32	≤2	≤1	≤500	≤2	≤4/0.5	≤1	2	≤2	≤0.5	≤64	≤0.25	2	≤0.5	≤1	≤1000	≤1	≤1	≤1	≤1/19	1	Neg	Pos	Pos	Pos	Pos
70/8	Germany	GTS	CLOG	CC398	2/1	>8	≤1	≤4	≤1	>4	≤4	≤ 8	≤0.5	≤0.25	≤0.5	≤0.5	≤1	≤32	≤2	≤1	≤500	≤2	≤4/0.5	≤1	2	≤2	≤0.5	≤64	>2	>2	≤0.5	≤1	≤1000	≤1	>2	≤1	≤1/19	1	Neg	Pos	Pos	Pos	Pos
103/3	Germany	GTI	CLI	CC71	1/0.5	>8	≤1	≤4	≤1	≤4	≤4	≤ 8	≤0.5	≤0.25	≤0.5	≤0.5	≤1	≤32	≤2	2	≤500	≤2	≤4/0.5	≤1	4	≤2	≤0.5	≤64	≤0.25	>2	≤0.5	≤1	≤1000	≤1	≤1	≤1	≤1/19	1	Neg	Pos	Pos	Pos	Pos
104/7	Germany	GTBI	CLB	CC8	≤0.5/0.25	≤0.5	≤1	≤4	≤1	≤4	≤4	≤ 8	≤0.5	≤0.25	≤0.5	≤0.5	≤1	≤32	≤2	2	≤500	≤2	≤4/0.5	≤1	4	≤2	≤0.5	≤64	≤0.25	≤0.03	≤0.5	≤1	≤1000	≤1	≤1	≤1	≤1/19	2	Pos	Pos	Pos	Pos	Pos
108/3	Germany	GTZ	CLOG	CC479	≤0.5/0.25	≤0.5	≤1	≤4	≤1	≤4	≤4	≤ 8	≤0.5	≤0.25	≤0.5	≤0.5	≤1	≤32	≤2	≤1	≤500	≤2	≤4/0.5	≤1	2	≤2	≤0.5	≤64	≤0.25	≤0.03	≤0.5	≤1	≤1000	≤1	≤1	≤1	≤1/19	1	Neg	Pos	Neg	Neg	Neg
109/1	Germany	GTB	CLB	CC8	≤0.5/0.25	≤0.5	≤1	≤4	≤1	≤4	≤4	≤ 8	≤0.5	≤0.25	≤0.5	≤0.5	≤1	≤32	≤2	≤1	≤500	≤2	≤4/0.5	≤1	2	≤2	≤0.5	≤64	≤0.25	≤0.03	≤0.5	≤1	≤1000	≤1	≤1	≤1	≤1/19	1	Pos	Pos	Neg	Neg	Neg
109/2	Germany	GTBI	CLB	CC8	≤0.5/0.25	≤0.5	≤1	≤4	≤1	≤4	≤4	≤ 8	≤0.5	≤0.25	≤0.5	≤0.5	≤1	≤32	≤2	≤1	≤500	≤2	≤4/0.5	≤1	4	≤2	≤0.5	≤64	≤0.25	≤0.03	≤0.5	≤1	≤1000	≤1	≤1	≤1	≤1/19	2	Pos	Pos	Neg	Neg	Neg
110/2	Germany	GTB	CLB	CC8	≤0.5/0.25	≤0.5	≤1	≤4	≤1	≤4	≤4	≤ 8	≤0.5	≤0.25	≤0.5	≤0.5	≤1	≤32	≤2	≤1	≤500	≤2	≤4/0.5	≤1	2	≤2	≤0.5	≤64	≤0.25	≤0.03	≤0.5	≤1	≤1000	≤1	≤1	≤1	≤1/19	1	Pos	Pos	Neg	Neg	Neg
114/2	Germany	GTJ	CLOG	CC15	1/0.5	>8	≤1	≤4	≤1	≤4	≤4	>8	≤0.5	≤0.25	≤0.5	≤0.5	≤1	≤32	≤2	≤1	≤500	≤2	≤4/0.5	≤1	2	≤2	≤0.5	≤64	≤0.25	>2	≤0.5	≤1	≤1000	≤1	≤1	≤1	≤1/19	2	Neg	Pos	Pos	Pos	Pos
117/10	Germany	GTRVI	CLR	CC97	1/0.5	>8	≤1	≤4	≤1	≤4	≤4	≤ 8	≤0.5	≤0.25	≤0.5	≤0.5	≤1	≤32	≤2	≤1	≤500	≤2	≤4/0.5	≤1	2	≤2	≤0.5	≤64	0.5	>2	≤0.5	≤1	≤1000	≤1	≤1	≤1	≤1/19	1	Neg	Pos	Pos	Pos	Pos
118/4	Germany	GTB	CLB	CC8	≤0.5/0.25	≤0.5	≤1	≤4	≤1	≤4	≤4	≤ 8	≤0.5	≤0.25	1	≤0.5	≤1	≤32	≤2	≤1	≤500	≤2	≤4/0.5	≤1	4	≤2	≤0.5	≤64	≤0.25	0.06	≤0.5	≤1	≤1000	≤1	≤1	≤1	≤1/19	2	Pos	Pos	Pos	Pos	Pos
119/10	Germany	GTZ	CLOG	CC479	≤0.5/0.25	≤0.5	≤1	≤4	≤1	≤4	≤4	≤ 8	≤0.5	≤0.25	≤0.5	≤0.5	≤1	≤32	≤2	≤1	≤500	≤2	≤4/0.5	≤1	2	≤2	≤0.5	≤64	≤0.25	≤0.03	≤0.5	≤1	≤1000	≤1	≤1	≤1	≤1/19	1	Neg	Pos	Neg	Neg	Neg
120/2	Germany	GTII	CLI	CC97	≤0.5/0.25	1	≤1	≤4	≤1	≤4	≤4	≤ 8	≤0.5	≤0.25	≤0.5	≤0.5	≤1	≤32	≤2	≤1	≤500	≤2	≤4/0.5	≤1	2	≤2	≤0.5	≤64	≤0.25	>2	≤0.5	≤1	≤1000	≤1	≤1	≤1	≤1/19	1	Neg	Pos	Pos	Pos	Pos
120/5	Germany	GTII	CLI	CC97	≤0.5/0.25	2	≤1	≤4	≤1	≤4	≤4	≤ 8	≤0.5	≤0.25	≤0.5	≤0.5	≤1	≤32	≤2	2	≤500	≤2	≤4/0.5	≤1	4	≤2	≤0.5	≤64	≤0.25	>2	≤0.5	≤1	≤1000	≤1	≤1	≤1	≤1/19	2	Neg	Pos	Pos	Pos	Pos
126/5	Germany	GTRVI	CLR	CC97	≤0.5/0.25	≤0.5	≤1	≤4	≤1	≤4	≤4	≤ 8	≤0.5	≤0.25	≤0.5	≤0.5	≤1	≤32	≤2	≤1	≤500	≤2	≤4/0.5	≤1	≤0.5	≤2	≤0.5	≤64	≤0.25	≤0.03	≤0.5	≤1	≤1000	≤1	≤1	≤1	≤1/19	1	Neg	Pos	Neg	Neg	Neg
126/8	Germany	GTAN	CLOG	CC1	≤0.5/0.25	≤0.5	≤1	≤4	≤1	≤4	≤4	≤ 8	≤0.5	≤0.25	≤0.5	≤0.5	≤1	≤32	≤2	≤1	≤500	≤2	≤4/0.5	≤1	≤0.5	≤2	≤0.5	≤64	≤0.25	≤0.03	≤0.5	≤1	≤1000	≤1	≤1	≤1	≤1/19	2	Neg	Pos	Neg	Neg	Neg
126/10	Germany	GTM	CLOG	CC7	≤0.5/0.25	≤0.5	≤1	≤4	≤1	≤4	≤4	≤ 8	≤0.5	≤0.25	≤0.5	≤0.5	≤1	≤32	≤2	2	≤500	≤2	≤4/0.5	≤1	≤0.5	≤2	≤0.5	≤64	≤0.25	≤0.03	≤0.5	≤1	≤1000	≤1	≤1	2	≤1/19	1	Neg	Pos	Neg	Neg	Neg
127/1	Germany	GTL	CLOG	CC7	1/0.5	>8	≤1	≤4	≤1	≤4	≤4	≤ 8	≤0.5	≤0.25	≤0.5	≤0.5	≤1	≤32	≤2	≤1	≤500	≤2	≤4/0.5	≤1	4	≤2	≤0.5	≤64	0.5	>2	≤0.5	≤1	≤1000	≤1	≤1	≤1	≤1/19	2	Neg	Pos	Pos	Pos	Pos
133/9	Germany	GTB	CLB	CC8	≤0.5/0.25	≤0.5	≤1	≤4	≤1	≤4	≤4	≤ 8	≤0.5	≤0.25	≤0.5	≤0.5	≤1	≤32	≤2	≤1	≤500	≤2	≤4/0.5	≤1	1	≤2	≤0.5	≤64	≤0.25	≤0.03	≤0.5	≤1	≤1000	≤1	≤1	≤1	≤1/19	1	Pos	Pos	Pos	Pos	Pos
141/5	Germany	GTB	CLB	CC8	≤0.5/0.25	≤0.5	≤1	≤4	≤1	≤4	≤4	≤ 8	≤0.5	≤0.25	≤0.5	≤0.5	≤1	≤32	≤2	≤1	≤500	≤2	≤4/0.5	≤1	1	≤2	≤0.5	≤64	≤0.25	0.06	≤0.5	≤1	≤1000	≤1	≤1	≤1	≤1/19	1	Pos	Pos	Pos	Pos	Pos
142/4	Germany	GTB	CLB	CC8	≤0.5/0.25	≤0.5	≤1	≤4	≤1	≤4	≤4	≤ 8	≤0.5	≤0.25	≤0.5	≤0.5	≤1	≤32	≤2	≤1	≤500	≤2	≤4/0.5	≤1	4	≤2	≤0.5	≤64	≤0.25	0.12	≤0.5	≤1	≤1000	≤1	≤1	≤1	≤1/19	2	Pos	Pos	Pos	Pos	Pos
144/3	Germany	GTBI	CLB	CC8	≤0.5/0.25	≤0.5	≤1	≤4	≤1	≤4	≤4	≤ 8	≤0.5	≤0.25	≤0.5	≤0.5	≤1	≤32	≤2	≤1	≤500	≤2	≤4/0.5	≤1	4	≤2	≤0.5	≤64	≤0.25	0.12	≤0.5	≤1	≤1000	≤1	≤1	≤1	≤1/19	2	Pos	Pos	Pos	Pos	Pos
145/5	Germany	GTFIII	CLF	CC9	≤0.5/0.25	≤0.5	≤1	≤4	≤1	≤4	≤4	≤ 8	≤0.5	≤0.25	≤0.5	≤0.5	≤1	≤32	≤2	≤1	≤500	≤2	≤4/0.5	≤1	4	≤2	≤0.5	≤64	≤0.25	0.12	≤0.5	≤1	≤1000	≤1	≤1	≤1	≤1/19	2	Neg	Pos	Neg	Neg	Neg
151/9	Germany	GTII	CLI	CC97	≤0.5/0.25	≤0.5	≤1	≤4	≤1	≤4	≤4	≤ 8	≤0.5	≤0.25	≤0.5	≤0.5	≤1	≤32	≤2	≤1	≤500	≤2	≤4/0.5	≤1	4	≤2	≤0.5	≤64	≤0.25	≤0.03	≤0.5	≤1	≤1000	≤1	≤1	≤1	≤1/19	2	Pos	Pos	Neg	Neg	Neg
155/1	Germany	GTBJ	CLOG	CC1	≤0.5/0.25	≤0.5	≤1	≤4	≤1	≤4	≤4	≤ 8	≤0.5	≤0.25	≤0.5	≤0.5	≤1	≤32	≤2	≤1	≤500	≤2	≤4/0.5	≤1	2	≤2	≤0.5	≤64	≤0.25	≤0.03	≤0.5	≤1	≤1000	≤1	≤1	≤1	≤1/19	1	Neg	Pos	Neg	Neg	Neg
188/7	Germany	GTBA	CLOG	CC1	≤0.5/0.25	≤0.5	≤1	≤4	≤1	≤4	≤4	≤ 8	≤0.5	≤0.25	≤0.5	≤0.5	≤1	≤32	≤2	≤1	≤500	≤2	≤4/0.5	≤1	2	≤2	≤0.5	≤64	≤0.25	≤0.03	≤0.5	≤1	≤1000	≤1	≤1	≤1	≤1/19	1	Neg	Pos	Neg	Neg	Neg
192/2	Germany	GTZ	CLOG	CC479	≤0.5/0.25	≤0.5	≤1	≤4	≤1	≤4	≤4	≤ 8	≤0.5	≤0.25	≤0.5	≤0.5	≤1	≤32	≤2	≤1	≤500	≤2	≤4/0.5	≤1	2	≤2	≤0.5	≤64	≤0.25	≤0.03	≤0.5	≤1	≤1000	≤1	≤1	≤1	≤1/19	1	Neg	Pos	Neg	Neg	Neg
194/10	Germany	GTFIII	CLF	CC9	1/0.5	>8	≤1	≤4	≤1	≤4	≤4	>8	≤0.5	≤0.25	1	≤0.5	≤1	≤32	≤2	≤1	≤500	≤2	≤4/0.5	≤1	2	≤2	≤0.5	≤64	0.5	>2	≤0.5	≤1	≤1000	≤1	≤1	≤1	≤1/19	2	Neg	Pos	Pos	Pos	Pos
DaT21	Germany	GTS	CLOG	CC398	≤0.5/0.25	>8	≤1	≤4	≤1	≤4	≤4	≤ 8	>1	≤0.25	≤0.5	≤0.5	≤1	≤32	≤2	≤1	≤500	≤2	≤4/0.5	>2	4	≤2	>1	≤64	≤0.25	>2	≤0.5	≤1	≤1000	2	>2	≤1	>4/76	2	Neg	Pos	Pos	Pos	Pos
Dd43	Germany	GTCII	CLC	CC705	≤0.5/0.25	≤0.5	≤1	≤4	≤1	≤4	≤4	≤ 8	≤0.5	≤0.25	≤0.5	≤0.5	≤1	≤32	≤2	≤1	≤500	≤2	≤4/0.5	≤1	2	≤2	≤0.5	≤64	≤0.25	≤0.03	≤0.5	≤1	≤1000	≤1	≤1	≤1	≤1/19	2	Neg	Pos	Neg	Neg	Neg
DdK3	Germany	GTS	CLOG	CC398	≤0.5/0.25	≤0.5	≤1	≤4	≤1	≤4	≤4	≤ 8	≤0.5	≤0.25	≤0.5	≤0.5	≤1	≤32	≤2	≤1	≤500	≤2	≤4/0.5	≤1	2	≤2	≤0.5	≤64	≤0.25	≤0.03	≤0.5	≤1	≤1000	≤1	≤1	≤1	≤1/19	1	Neg	Pos	Neg	Neg	Neg
DdT1	Germany	GTCII	CLC	CC705	≤0.5/0.25	≤0.5	≤1	≤4	≤1	≤4	≤4	≤ 8	≤0.5	≤0.25	≤0.5	≤0.5	≤1	≤32	≤2	≤1	≤500	≤2	≤4/0.5	≤1	2	≤2	≤0.5	≤64	≤0.25	0.12	≤0.5	≤1	≤1000	≤1	≤1	≤1	≤1/19	1	Neg	Pos	Neg	Neg	Neg
DkT1	Germany	GTP	CLOG	CC479	≤0.5/0.25	≤0.5	≤1	≤4	≤1	≤4	≤4	≤ 8	≤0.5	≤0.25	≤0.5	≤0.5	≤1	≤32	≤2	≤1	≤500	≤2	≤4/0.5	≤1	2	≤2	≤0.5	≤64	≤0.25	≤0.03	≤0.5	≤1	≤1000	≤1	≤1	≤1	≤1/19	1	Neg	Pos	Neg	Neg	Neg
Dn6	Germany	GTRI	CLR	CC133	≤0.5/0.25	≤0.5	≤1	≤4	≤1	≤4	≤4	≤ 8	≤0.5	≤0.25	≤0.5	≤0.5	≤1	≤32	≤2	≤1	≤500	≤2	≤4/0.5	≤1	4	≤2	≤0.5	≤64	≤0.25	≤0.03	≤0.5	≤1	≤1000	≤1	≤1	≤1	≤1/19	1	Neg	Pos	Neg	Neg	Neg
Do3	Germany	GTC	CLC	CC705	≤0.5/0.25	≤0.5	≤1	≤4	≤1	≤4	≤4	≤ 8	≤0.5	≤0.25	≤0.5	≤0.5	≤1	≤32	≤2	≤1	≤500	≤2	≤4/0.5	≤1	2	≤2	≤0.5	≤64	≤0.25	≤0.03	≤0.5	≤1	≤1000	≤1	≤1	≤1	≤1/19	1	Neg	Pos	Neg	Neg	Neg
Dr2	Germany	GTAU	CLOG	CC50	≤0.5/0.25	8	≤1	≤4	≤1	≤4	≤4	≤ 8	≤0.5	≤0.25	≤0.5	≤0.5	≤1	≤32	≤2	≤1	≤500	≤2	≤4/0.5	≤1	1	≤2	≤0.5	≤64	≤0.25	>2	≤0.5	≤1	≤1000	≤1	≤1	≤1	≤1/19	1	Neg	Pos	Pos	Pos	Pos
Dt1	Germany	GTRII	CLR	CC133	≤0.5/0.25	≤0.5	≤1	≤4	≤1	≤4	≤4	≤ 8	≤0.5	≤0.25	≤0.5	≤0.5	≤1	≤32	≤2	≤1	≤500	≤2	≤4/0.5	≤1	2	≤2	≤0.5	≤64	0.5	≤0.03	≤0.5	≤1	≤1000	≤1	≤1	≤1	≤1/19	2	Neg	Pos	Neg	Neg	Neg
Du4	Germany	GTRI	CLR	Unknown	≤0.5/0.25	≤0.5	≤1	≤4	≤1	≤4	≤4	≤ 8	≤0.5	≤0.25	≤0.5	≤0.5	≤1	≤32	≤2	≤1	≤500	≤2	≤4/0.5	≤1	≤0.5	≤2	≤0.5	≤64	≤0.25	≤0.03	≤0.5	≤1	≤1000	≤1	≤1	≤1	≤1/19	0.5	Pos	Pos	Neg	Neg	Neg
Ia7	Ireland	GTR	CLR	CC71	≤0.5/0.25	>8	≤1	≤4	≤1	≤4	≤4	>8	1	≤0.25	1	≤0.5	≤1	≤32	≤2	2	≤500	≤2	≤4/0.5	≤1	2	≤2	≤0.5	≤64	≤0.25	>2	≤0.5	≤1	≤1000	≤1	≤1	≤1	≤1/19	1	Neg	Pos	Pos	Pos	Pos
Ib4	Ireland	GTOI	CLOG	CC705	≤0.5/0.25	≤0.5	≤1	≤4	≤1	≤4	≤4	≤ 8	≤0.5	≤0.25	≤0.5	≤0.5	≤1	≤32	≤2	≤1	≤500	≤2	≤4/0.5	≤1	4	≤2	≤0.5	≤64	≤0.25	≤0.03	≤0.5	≤1	≤1000	≤1	≤1	≤1	≤1/19	1	Neg	Pos	Neg	Neg	Neg
Ic4	Ireland	GTE	CLOG	CC5	1/0.5	>8	≤1	≤4	≤1	≤4	≤4	≤ 8	≤0.5	≤0.25	≤0.5	≤0.5	≤1	≤32	≤2	≤1	≤500	≤2	≤4/0.5	≤1	4	≤2	≤0.5	≤64	0.5	>2	≤0.5	≤1	≤1000	≤1	>2	≤1	≤1/19	1	Neg	Pos	Pos	Pos	Pos
Ic9	Ireland	GTAN	CLOG	CC71	≤0.5/0.25	≤0.5	≤1	≤4	≤1	≤4	≤4	≤ 8	≤0.5	≤0.25	≤0.5	≤0.5	≤1	≤32	≤2	≤1	≤500	≤2	≤4/0.5	≤1	2	≤2	≤0.5	≤64	≤0.25	≤0.03	≤0.5	≤1	≤1000	≤1	≤1	≤1	≤1/19	1	Neg	Pos	Neg	Neg	Neg
Ie2	Ireland	GTR	CLR	CC97	1/0.5	>8	≤1	≤4	≤1	≤4	≤4	≤ 8	≤0.5	≤0.25	≤0.5	≤0.5	≤1	≤32	≤2	≤1	≤500	≤2	≤4/0.5	≤1	4	≤2	≤0.5	≤64	≤0.25	>2	≤0.5	≤1	≤1000	≤1	≤1	≤1	≤1/19	1	Neg	Pos	Pos	Pos	Pos
Ie7	Ireland	GTCI	CLC	CC705	≤0.5/0.25	≤0.5	≤1	≤4	≤1	≤4	≤4	≤ 8	≤0.5	≤0.25	≤0.5	≤0.5	≤1	≤32	≤2	≤1	≤500	≤2	≤4/0.5	≤1	2	≤2	≤0.5	≤64	≤0.25	≤0.03	≤0.5	≤1	≤1000	≤1	≤1	≤1	≤1/19	1	Neg	Pos	Neg	Neg	Neg
If7	Ireland	GTRVI	CLR	CC71	≤0.5/0.25	8	≤1	≤4	≤1	≤4	≤4	≤ 8	≤0.5	≤0.25	≤0.5	≤0.5	≤1	≤32	≤2	≤1	≤500	≤2	≤4/0.5	≤1	1	≤2	≤0.5	>64	≤0.25	>2	≤0.5	≤1	≤1000	≤1	≤1	≤1	≤1/19	1	Neg	Pos	Pos	Pos	Pos
If9	Ireland	GTRVI	CLR	CC71	≤0.5/0.25	>8	≤1	≤4	≤1	≤4	≤4	≤ 8	≤0.5	≤0.25	≤0.5	≤0.5	≤1	≤32	≤2	≤1	≤500	≤2	≤4/0.5	≤1	2	≤2	≤0.5	>64	≤0.25	>2	≤0.5	≤1	≤1000	≤1	≤1	≤1	≤1/19	1	Neg	Pos	Pos	Pos	Pos
Ii7	Ireland	GTR	CLR	CC71	≤0.5/0.25	>8	≤1	≤4	≤1	≤4	≤4	≤ 8	≤0.5	≤0.25	1	≤0.5	≤1	≤32	≤2	≤1	≤500	≤2	≤4/0.5	≤1	2	≤2	≤0.5	≤64	≤0.25	>2	≤0.5	≤1	>1000	≤1	≤1	2	≤1/19	2	Neg	Pos	Pos	Pos	Pos
Ij7	Ireland	GTRVI	CLR	CC97	1/0.5	>8	≤1	≤4	≤1	≤4	≤4	≤ 8	≤0.5	≤0.25	≤0.5	≤0.5	≤1	≤32	≤2	≤1	≤500	≤2	≤4/0.5	≤1	2	≤2	≤0.5	≤64	0.5	>2	≤0.5	≤1	≤1000	≤1	≤1	≤1	≤1/19	1	Neg	Pos	Pos	Pos	Pos
Ik7	Ireland	GTRVI	CLR	CC71	≤0.5/0.25	8	≤1	≤4	≤1	≤4	≤4	≤ 8	≤0.5	≤0.25	≤0.5	≤0.5	≤1	≤32	≤2	≤1	≤500	≤2	≤4/0.5	≤1	2	≤2	≤0.5	≤64	≤0.25	>2	≤0.5	≤1	≤1000	2	≤1	≤1	≤1/19	1	Neg	Pos	Pos	Pos	Pos
Ja	Italy	GTB	CLB	CC8	≤0.5/0.25	≤0.5	≤1	≤4	≤1	≤4	≤4	≤ 8	≤0.5	≤0.25	≤0.5	≤0.5	≤1	≤32	≤2	≤1	≤500	≤2	≤4/0.5	≤1	2	≤2	≤0.5	≤64	≤0.25	0.06	≤0.5	≤1	≤1000	≤1	≤1	≤1	≤1/19	2	Pos	Pos	Pos	Pos	Pos
Jb	Italy	GTB	CLB	CC8	≤0.5/0.25	≤0.5	≤1	≤4	≤1	≤4	≤4	≤ 8	≤0.5	≤0.25	≤0.5	≤0.5	≤1	≤32	≤2	≤1	≤500	≤2	≤4/0.5	≤1	2	≤2	≤0.5	≤64	≤0.25	0.06	≤0.5	≤1	≤1000	≤1	≤1	≤1	≤1/19	2	Pos	Pos	Neg	Neg	Neg
Jc	Italy	GTB	CLB	CC8	≤0.5/0.25	≤0.5	≤1	≤4	≤1	≤4	≤4	>8	≤0.5	0.5	1	≤0.5	≤1	≤32	≤2	2	≤500	≤2	≤4/0.5	≤1	4	≤2	≤0.5	≤64	≤0.25	0.06	≤0.5	≤1	≤1000	≤1	≤1	≤1	≤1/19	2	Pos	Pos	Neg	Neg	Neg
Jd	Italy	GTS	CLOG	CC398	≤0.5/0.25	>8	≤1	≤4	≤1	≤4	≤4	>8	>1	≤0.25	≤0.5	≤0.5	≤1	≤32	≤2	2	≤500	≤2	≤4/0.5	2	4	≤2	1	≤64	0.5	>2	≤0.5	≤1	≤1000	≤1	>2	≤1	>4/76	2	Neg	Pos	Pos	Pos	Pos
Je	Italy	GTB	CLB	CC8	≤0.5/0.25	≤0.5	≤1	≤4	≤1	≤4	≤4	≤ 8	≤0.5	≤0.25	≤0.5	≤0.5	≤1	≤32	≤2	≤1	≤500	≤2	≤4/0.5	≤1	2	≤2	≤0.5	≤64	≤0.25	0.12	≤0.5	≤1	≤1000	≤1	≤1	≤1	≤1/19	2	Pos	Pos	Pos	Pos	Pos
Jg	Italy	GTII	CLI	CC71	≤0.5/0.25	≤0.5	≤1	≤4	≤1	≤4	≤4	≤ 8	≤0.5	0.5	≤0.5	≤0.5	≤1	≤32	≤2	≤1	≤500	≤2	≤4/0.5	≤1	2	≤2	≤0.5	≤64	≤0.25	≤0.03	≤0.5	≤1	≤1000	≤1	≤1	≤1	≤1/19	1	Neg	Pos	Neg	Neg	Neg
Jh	Italy	GTF	CLF	CC20	≤0.5/0.25	≤0.5	≤1	≤4	≤1	≤4	≤4	≤ 8	≤0.5	≤0.25	≤0.5	≤0.5	≤1	≤32	≤2	≤1	≤500	≤2	≤4/0.5	≤1	2	≤2	≤0.5	≤64	≤0.25	2	≤0.5	≤1	≤1000	≤1	≤1	≤1	≤1/19	2	Neg	Pos	Pos	Pos	Pos
Ji	Italy	GTBEI	CLOG	CC30	≤0.5/0.25	>8	≤1	≤4	≤1	≤4	≤4	≤ 8	≤0.5	≤0.25	≤0.5	≤0.5	≤1	≤32	≤2	≤1	≤500	≤2	≤4/0.5	≤1	4	≤2	≤0.5	≤64	≤0.25	>2	≤0.5	≤1	≤1000	≤1	>2	≤1	≤1/19	2	Neg	Pos	Pos	Pos	Pos
Jj	Italy	GTB	CLB	CC8	≤0.5/0.25	>8	≤1	≤4	≤1	≤4	≤4	>8	≤0.5	≤0.25	≤0.5	≤0.5	≤1	≤32	≤2	≤1	≤500	≤2	≤4/0.5	≤1	2	≤2	≤0.5	≤64	≤0.25	>2	≤0.5	≤1	≤1000	≤1	>2	≤1	≤1/19	1	Neg	Pos	Pos	Pos	Pos
Jk	Italy	GTBEI	CLOG	CC97	1/0.5	>8	≤1	≤4	≤1	≤4	≤4	≤ 8	≤0.5	>2	≤0.5	≤0.5	≤1	≤32	≤2	2	≤500	≤2	≤4/0.5	≤1	4	≤2	≤0.5	≤64	0.5	>2	≤0.5	≤1	>1000	≤1	>2	≤1	≤1/19	1	Neg	Pos	Pos	Pos	Pos
Jl	Italy	GTII	CLI	CC97	1/0.5	>8	≤1	≤4	≤1	≤4	≤4	≤ 8	≤0.5	≤0.25	≤0.5	≤0.5	≤1	≤32	≤2	2	≤500	≤2	≤4/0.5	≤1	4	≤2	≤0.5	≤64	0.5	>2	≤0.5	≤1	≤1000	≤1	≤1	≤1	≤1/19	1	Neg	Pos	Pos	Pos	Pos
Jm	Italy	GTP	CLOG	CC22	≤0.5/0.25	≤0.5	≤1	≤4	≤1	≤4	≤4	≤ 8	≤0.5	1	≤0.5	≤0.5	≤1	≤32	≤2	≤1	≤500	≤2	≤4/0.5	≤1	4	≤2	≤0.5	≤64	≤0.25	≤0.03	≤0.5	≤1	>1000	≤1	≤1	≤1	≤1/19	2	Neg	Pos	Neg	Neg	Neg
Jn	Italy	GTB	CLB	CC8	≤0.5/0.25	8	≤1	≤4	≤1	≤4	≤4	≤ 8	≤0.5	≤0.25	≤0.5	≤0.5	≤1	≤32	≤2	≤1	≤500	≤2	≤4/0.5	≤1	2	≤2	≤0.5	≤64	≤0.25	>2	≤0.5	≤1	≤1000	≤1	≤1	≤1	≤1/19	1	Pos	Pos	Pos	Pos	Pos
Jo	Italy	GTB	CLB	CC8	≤0.5/0.25	≤0.5	≤1	≤4	≤1	≤4	≤4	≤ 8	≤0.5	≤0.25	≤0.5	≤0.5	≤1	≤32	≤2	≤1	≤500	≤2	≤4/0.5	≤1	2	≤2	≤0.5	≤64	≤0.25	≤0.03	≤0.5	≤1	≤1000	≤1	≤1	≤1	≤1/19	1	Pos	Pos	Pos	Pos	Pos
Jp	Italy	GTSI	CLOG	CC126	≤0.5/0.25	4	≤1	≤4	≤1	≤4	≤4	≤ 8	≤0.5	≤0.25	≤0.5	≤0.5	≤1	≤32	≤2	≤1	≤500	≤2	≤4/0.5	≤1	≤0.5	≤2	≤0.5	≤64	≤0.25	>2	≤0.5	≤1	≤1000	≤1	≤1	≤1	≤1/19	1	Neg	Pos	Pos	Pos	Pos
Jr	Italy	GTB	CLB	CC8	≤0.5/0.25	≤0.5	≤1	≤4	≤1	≤4	≤4	≤ 8	1	≤0.25	≤0.5	≤0.5	≤1	≤32	≤2	≤1	≤500	≤2	≤4/0.5	≤1	2	≤2	≤0.5	≤64	≤0.25	0.06	≤0.5	≤1	≤1000	≤1	≤1	≤1	≤1/19	1	Pos	Pos	Pos	Pos	Pos
Js	Italy	GTF	CLF	CC97	≤0.5/0.25	≤0.5	≤1	≤4	≤1	≤4	≤4	≤ 8	≤0.5	≤0.25	≤0.5	≤0.5	≤1	≤32	≤2	≤1	≤500	≤2	≤4/0.5	≤1	2	≤2	≤0.5	≤64	≤0.25	≤0.03	≤0.5	≤1	≤1000	≤1	≤1	≤1	≤1/19	1	Neg	Pos	Neg	Neg	Neg
Jw	Italy	GTSI	CLOG	CC126	≤0.5/0.25	4	≤1	≤4	≤1	≤4	≤4	≤ 8	≤0.5	≤0.25	≤0.5	≤0.5	≤1	≤32	≤2	≤1	≤500	≤2	≤4/0.5	≤1	2	≤2	≤0.5	≤64	≤0.25	>2	≤0.5	≤1	≤1000	≤1	≤1	≤1	≤1/19	1	Neg	Pos	Pos	Pos	Pos
Jx	Italy	GTB	CLB	CC8	≤0.5/0.25	≤0.5	≤1	≤4	≤1	≤4	≤4	≤ 8	≤0.5	≤0.25	≤0.5	≤0.5	≤1	≤32	≤2	≤1	≤500	≤2	≤4/0.5	≤1	4	≤2	≤0.5	≤64	≤0.25	≤0.03	≤0.5	≤1	≤1000	≤1	≤1	≤1	≤1/19	2	Pos	Pos	Neg	Neg	Neg
Jz	Italy	GTFIII	CLF	CC9	≤0.5/0.25	≤0.5	≤1	≤4	≤1	≤4	≤4	≤ 8	1	≤0.25	≤0.5	≤0.5	≤1	≤32	≤2	≤1	≤500	≤2	≤4/0.5	≤1	2	≤2	≤0.5	≤64	≤0.25	≤0.03	≤0.5	≤1	≤1000	≤1	≤1	≤1	≤1/19	1	Neg	Pos	Neg	Neg	Neg
Ma 2	Macedonia	GTRVI	CLR	Unknown	≤0.5/0.25	≤0.5	≤1	≤4	≤1	≤4	≤4	≤ 8	≤0.5	≤0.25	≤0.5	≤0.5	≤1	≤32	≤2	≤1	≤500	≤2	≤4/0.5	≤1	2	≤2	≤0.5	≤64	≤0.25	≤0.03	≤0.5	≤1	≤1000	≤1	≤1	≤1	≤1/19	1	Neg	Pos	Neg	Neg	Neg
Mb 5	Macedonia	GTM	CLOG	CC7	1/0.5	>8	≤1	≤4	≤1	≤4	≤4	≤ 8	≤0.5	≤0.25	≤0.5	≤0.5	≤1	≤32	≤2	≤1	≤500	≤2	≤4/0.5	≤1	2	≤2	≤0.5	≤64	0.5	>2	≤0.5	≤1	≤1000	≤1	≤1	≤1	≤1/19	2	Neg	Pos	Pos	Pos	Pos
Mc 9	Macedonia	GTRVI	CLR	CC97	≤0.5/0.25	≤0.5	≤1	≤4	≤1	≤4	≤4	≤ 8	≤0.5	≤0.25	≤0.5	≤0.5	≤1	≤32	≤2	≤1	≤500	≤2	≤4/0.5	≤1	2	≤2	≤0.5	≤64	≤0.25	≤0.03	≤0.5	≤1	≤1000	≤1	≤1	≤1	≤1/19	1	Neg	Pos	Neg	Neg	Neg
Na/6	Norway	GTZ	CLOG	CC133	≤0.5/0.25	≤0.5	≤1	≤4	≤1	≤4	≤4	≤ 8	≤0.5	≤0.25	≤0.5	≤0.5	≤1	≤32	≤2	≤1	≤500	≤2	≤4/0.5	≤1	4	≤2	≤0.5	≤64	≤0.25	≤0.03	≤0.5	≤1	≤1000	≤1	≤1	≤1	≤1/19	2	Neg	Pos	Neg	Neg	Neg
Nd/1	Norway	GTR	CLR	CC97	≤0.5/0.25	≤0.5	≤1	≤4	≤1	≤4	≤4	≤ 8	≤0.5	≤0.25	1	≤0.5	≤1	≤32	≤2	≤1	≤500	≤2	≤4/0.5	≤1	4	≤2	≤0.5	≤64	≤0.25	≤0.03	≤0.5	≤1	≤1000	≤1	≤1	≤1	≤1/19	2	Neg	Pos	Neg	Neg	Neg
Ne/10	Norway	GTR	CLR	CC97	≤0.5/0.25	≤0.5	≤1	≤4	≤1	≤4	≤4	≤ 8	≤0.5	≤0.25	≤0.5	≤0.5	≤1	≤32	≤2	≤1	≤500	≤2	≤4/0.5	≤1	2	≤2	≤0.5	≤64	≤0.25	≤0.03	≤0.5	≤1	≤1000	≤1	≤1	≤1	≤1/19	1	Neg	Pos	Neg	Neg	Neg
Nj/2	Norway	GTZ	CLOG	CC133	≤0.5/0.25	≤0.5	≤1	≤4	≤1	≤4	≤4	>8	≤0.5	≤0.25	1	≤0.5	≤1	≤32	≤2	≤1	≤500	≤2	≤4/0.5	≤1	4	≤2	≤0.5	≤64	≤0.25	≤0.03	≤0.5	≤1	≤1000	2	≤1	≤1	≤1/19	2	Neg	Pos	Neg	Neg	Neg
Nn10	Norway	GTZ	CLOG	CC479	≤0.5/0.25	≤0.5	≤1	≤4	≤1	≤4	≤4	≤ 8	≤0.5	≤0.25	≤0.5	≤0.5	≤1	≤32	≤2	≤1	≤500	≤2	≤4/0.5	≤1	2	≤2	≤0.5	≤64	≤0.25	≤0.03	≤0.5	≤1	≤1000	≤1	≤1	≤1	≤1/19	2	Neg	Pos	Neg	Neg	Neg
No/3	Norway	GTC	CLC	Unknown	≤0.5/0.25	≤0.5	≤1	≤4	≤1	≤4	≤4	≤ 8	≤0.5	≤0.25	≤0.5	≤0.5	≤1	≤32	≤2	≤1	≤500	≤2	≤4/0.5	≤1	2	≤2	≤0.5	≤64	≤0.25	≤0.03	≤0.5	≤1	≤1000	≤1	≤1	≤1	≤1/19	2	Neg	Pos	Neg	Neg	Neg
Sa 4	Slovenia	GTRI	CLR	CC49	≤0.5/0.25	≤0.5	≤1	≤4	≤1	≤4	≤4	≤ 8	≤0.5	≤0.25	≤0.5	≤0.5	≤1	≤32	≤2	≤1	≤500	≤2	≤4/0.5	≤1	2	≤2	≤0.5	≤64	≤0.25	≤0.03	≤0.5	≤1	≤1000	≤1	≤1	≤1	≤1/19	1	Neg	Pos	Neg	Neg	Neg
Sb 3	Slovenia	GTAA	CLOG	CC49	≤0.5/0.25	≤0.5	≤1	≤4	≤1	≤4	≤4	≤ 8	≤0.5	≤0.25	≤0.5	≤0.5	≤1	≤32	≤2	≤1	≤500	≤2	≤4/0.5	≤1	2	≤2	≤0.5	≤64	≤0.25	≤0.03	≤0.5	≤1	≤1000	≤1	≤1	≤1	≤1/19	1	Neg	Pos	Neg	Neg	Neg
Sc 1	Slovenia	GTZ	CLOG	CC97	≤0.5/0.25	≤0.5	≤1	≤4	≤1	≤4	≤4	≤ 8	≤0.5	≤0.25	≤0.5	≤0.5	≤1	≤32	≤2	2	≤500	≤2	≤4/0.5	≤1	4	≤2	≤0.5	≤64	≤0.25	≤0.03	≤0.5	≤1	≤1000	2	≤1	≤1	≤1/19	2	Neg	Pos	Neg	Neg	Neg
Sc 3	Slovenia	GTO	CLOG	CC97	≤0.5/0.25	≤0.5	≤1	≤4	≤1	≤4	≤4	≤ 8	≤0.5	≤0.25	1	≤0.5	≤1	≤32	≤2	≤1	≤500	≤2	≤4/0.5	≤1	4	≤2	≤0.5	≤64	1	0.06	≤0.5	≤1	≤1000	8	≤1	≤1	≤1/19	2	Neg	Pos	Neg	Neg	Neg
Sc9	Slovenia	GTRII	CLR	CC97	≤0.5/0.25	≤0.5	≤1	≤4	≤1	≤4	≤4	≤ 8	≤0.5	≤0.25	≤0.5	≤0.5	≤1	≤32	≤2	≤1	≤500	≤2	≤4/0.5	≤1	4	≤2	≤0.5	≤64	≤0.25	≤0.03	≤0.5	≤1	≤1000	≤1	≤1	≤1	≤1/19	2	Neg	Pos	Neg	Neg	Neg
Sd 3	Slovenia	GTR	CLR	CC97	≤0.5/0.25	≤0.5	≤1	≤4	≤1	≤4	≤4	≤ 8	≤0.5	≤0.25	≤0.5	≤0.5	≤1	≤32	≤2	≤1	≤500	≤2	≤4/0.5	≤1	2	≤2	≤0.5	≤64	≤0.25	≤0.03	≤0.5	≤1	≤1000	≤1	≤1	≤1	≤1/19	1	Neg	Pos	Neg	Neg	Neg
Sd 4	Slovenia	GTAA	CLOG	CC97	≤0.5/0.25	≤0.5	≤1	≤4	≤1	≤4	≤4	>8	≤0.5	≤0.25	≤0.5	≤0.5	≤1	≤32	≤2	≤1	≤500	≤2	≤4/0.5	≤1	4	≤2	≤0.5	≤64	≤0.25	≤0.03	≤0.5	≤1	≤1000	≤1	≤1	≤1	≤1/19	1	Neg	Pos	Neg	Neg	Neg
Sd 10	Slovenia	GTBB	CLOG	CC9	≤0.5/0.25	≤0.5	≤1	≤4	≤1	≤4	≤4	≤ 8	≤0.5	≤0.25	≤0.5	≤0.5	≤1	≤32	≤2	≤1	≤500	≤2	≤4/0.5	≤1	1	≤2	≤0.5	≤64	≤0.25	≤0.03	≤0.5	≤1	≤1000	≤1	>2	≤1	≤1/19	0.5	Neg	Pos	Neg	Neg	Neg
Se 1	Slovenia	GTR	CLR	CC71	≤0.5/0.25	≤0.5	≤1	≤4	≤1	≤4	≤4	≤ 8	≤0.5	≤0.25	≤0.5	≤0.5	≤1	≤32	≤2	≤1	≤500	≤2	≤4/0.5	≤1	1	≤2	≤0.5	≤64	≤0.25	≤0.03	≤0.5	≤1	≤1000	≤1	≤1	≤1	≤1/19	2	Neg	Pos	Neg	Neg	Neg
Se 7	Slovenia	GTAA	CLOG	CC101	≤0.5/0.25	≤0.5	≤1	≤4	≤1	≤4	≤4	≤ 8	1	≤0.25	≤0.5	≤0.5	≤1	≤32	≤2	≤1	≤500	≤2	≤4/0.5	≤1	2	≤2	≤0.5	≤64	≤0.25	≤0.03	≤0.5	≤1	≤1000	≤1	>2	≤1	≤1/19	0.5	Neg	Pos	Neg	Neg	Neg
Se 9	Slovenia	GTRII	CLR	CC97	≤0.5/0.25	≤0.5	≤1	≤4	≤1	≤4	≤4	≤ 8	≤0.5	≤0.25	≤0.5	≤0.5	≤1	≤32	≤2	2	≤500	≤2	≤4/0.5	≤1	2	≤2	≤0.5	≤64	≤0.25	≤0.03	≤0.5	≤1	≤1000	≤1	>2	≤1	≤1/19	2	Neg	Pos	Neg	Neg	Neg
Sf 3	Slovenia	GTAT	CLOG	CC20	≤0.5/0.25	≤0.5	≤1	≤4	≤1	≤4	≤4	≤ 8	≤0.5	≤0.25	≤0.5	≤0.5	≤1	≤32	≤2	≤1	≤500	≤2	≤4/0.5	≤1	1	≤2	≤0.5	≤64	≤0.25	0.12	≤0.5	≤1	≤1000	≤1	≤1	≤1	≤1/19	1	Neg	Pos	Pos	Pos	Pos
Sf 9	Slovenia	GTIII	CLI	CC22	≤0.5/0.25	≤0.5	≤1	≤4	≤1	≤4	≤4	≤ 8	≤0.5	≤0.25	≤0.5	≤0.5	≤1	≤32	≤2	2	≤500	≤2	≤4/0.5	≤1	4	≤2	≤0.5	≤64	≤0.25	≤0.03	≤0.5	≤1	≤1000	≤1	≤1	≤1	≤1/19	2	Neg	Pos	Neg	Neg	Neg
#G01	Switzerland	GTB	CLB	CC8	≤0.5/0.25	≤0.5	≤1	≤4	≤1	≤4	≤4	≤ 8	≤0.5	≤0.25	≤0.5	≤0.5	≤1	≤32	≤2	≤1	≤500	≤2	≤4/0.5	≤1	2	≤2	≤0.5	≤64	≤0.25	≤0.03	≤0.5	≤1	≤1000	≤1	≤1	≤1	≤1/19	2	Pos	Pos	Pos	Pos	Pos
#G03	Switzerland	GTB	CLB	CC8	≤0.5/0.25	≤0.5	≤1	≤4	≤1	≤4	≤4	≤ 8	≤0.5	≤0.25	≤0.5	≤0.5	≤1	≤32	≤2	≤1	≤500	≤2	≤4/0.5	≤1	2	≤2	≤0.5	≤64	≤0.25	0.06	≤0.5	≤1	≤1000	≤1	≤1	≤1	≤1/19	1	Pos	Pos	Pos	Pos	Pos
#G04	Switzerland	GTB	CLB	CC8	≤0.5/0.25	≤0.5	≤1	≤4	≤1	≤4	≤4	≤ 8	≤0.5	≤0.25	≤0.5	≤0.5	≤1	≤32	≤2	≤1	≤500	≤2	≤4/0.5	≤1	4	≤2	≤0.5	≤64	≤0.25	0.12	≤0.5	≤1	≤1000	≤1	≤1	≤1	≤1/19	1	Pos	Pos	Pos	Pos	Pos
#G14	Switzerland	GTC	CLC	CC705	≤0.5/0.25	≤0.5	≤1	≤4	≤1	≤4	≤4	≤ 8	≤0.5	≤0.25	≤0.5	≤0.5	≤1	≤32	≤2	≤1	≤500	≤2	≤4/0.5	≤1	2	≤2	≤0.5	≤64	≤0.25	≤0.03	≤0.5	≤1	≤1000	≤1	≤1	≤1	≤1/19	1	Neg	Pos	Neg	Neg	Neg
#G16	Switzerland	GTB	CLB	CC8	≤0.5/0.25	≤0.5	≤1	≤4	≤1	≤4	≤4	≤ 8	≤0.5	≤0.25	≤0.5	≤0.5	≤1	≤32	≤2	≤1	≤500	≤2	≤4/0.5	≤1	2	≤2	≤0.5	≤64	≤0.25	≤0.03	≤0.5	≤1	≤1000	≤1	≤1	≤1	≤1/19	1	Pos	Pos	Pos	Pos	Pos
#G30	Switzerland	GTCI	CLC	CC705	≤0.5/0.25	≤0.5	≤1	≤4	≤1	≤4	≤4	>8	≤0.5	≤0.25	≤0.5	≤0.5	≤1	≤32	≤2	≤1	≤500	≤2	≤4/0.5	≤1	2	≤2	≤0.5	≤64	≤0.25	≤0.03	≤0.5	≤1	≤1000	≤1	≤1	≤1	≤1/19	2	Neg	Pos	Neg	Neg	Neg
#G34	Switzerland	GTB	CLB	CC8	≤0.5/0.25	≤0.5	≤1	≤4	≤1	≤4	≤4	≤ 8	≤0.5	≤0.25	≤0.5	≤0.5	≤1	≤32	≤2	≤1	≤500	≤2	≤4/0.5	≤1	1	≤2	≤0.5	≤64	≤0.25	0.06	≤0.5	≤1	≤1000	≤1	≤1	≤1	≤1/19	1	Pos	Pos	Pos	Pos	Pos
#G36	Switzerland	GTB	CLB	CC8	≤0.5/0.25	≤0.5	≤1	≤4	≤1	≤4	≤4	≤ 8	≤0.5	≤0.25	≤0.5	≤0.5	≤1	≤32	≤2	≤1	≤500	≤2	≤4/0.5	≤1	1	≤2	≤0.5	≤64	≤0.25	≤0.03	≤0.5	≤1	≤1000	≤1	≤1	≤1	≤1/19	1	Pos	Pos	Neg	Neg	Neg
#G39	Switzerland	GTC	CLC	Unknown	≤0.5/0.25	≤0.5	≤1	≤4	≤1	≤4	≤4	≤ 8	≤0.5	≤0.25	≤0.5	≤0.5	≤1	≤32	≤2	≤1	≤500	≤2	≤4/0.5	≤1	2	≤2	≤0.5	≤64	≤0.25	≤0.03	≤0.5	≤1	≤1000	≤1	≤1	≤1	≤1/19	1	Neg	Pos	Neg	Neg	Neg
#G47	Switzerland	GTC	CLC	CC705	≤0.5/0.25	≤0.5	≤1	≤4	≤1	≤4	≤4	≤ 8	≤0.5	≤0.25	≤0.5	≤0.5	≤1	≤32	≤2	≤1	≤500	≤2	≤4/0.5	≤1	2	≤2	≤0.5	≤64	≤0.25	≤0.03	≤0.5	≤1	≤1000	≤1	≤1	≤1	≤1/19	1	Neg	Pos	Neg	Neg	Neg
#G55	Switzerland	GTB	CLB	CC8	≤0.5/0.25	≤0.5	≤1	≤4	≤1	≤4	≤4	≤ 8	≤0.5	≤0.25	≤0.5	≤0.5	≤1	≤32	≤2	≤1	≤500	≤2	≤4/0.5	≤1	≤0.5	≤2	≤0.5	≤64	≤0.25	0.06	≤0.5	≤1	≤1000	≤1	≤1	≤1	≤1/19	1	Pos	Pos	Pos	Pos	Pos
#G57	Switzerland	GTB	CLB	CC8	≤0.5/0.25	≤0.5	≤1	≤4	≤1	≤4	≤4	≤ 8	≤0.5	≤0.25	≤0.5	≤0.5	≤1	≤32	≤2	≤1	≤500	≤2	≤4/0.5	≤1	≤0.5	≤2	≤0.5	≤64	≤0.25	0.06	≤0.5	≤1	≤1000	≤1	2	≤1	≤1/19	1	Pos	Pos	Pos	Pos	Pos
#G72	Switzerland	GTC	CLC	CC705	≤0.5/0.25	≤0.5	≤1	≤4	≤1	≤4	≤4	≤ 8	≤0.5	≤0.25	≤0.5	≤0.5	≤1	≤32	≤2	≤1	≤500	≤2	≤4/0.5	≤1	2	≤2	≤0.5	≤64	≤0.25	≤0.03	≤0.5	≤1	≤1000	≤1	≤1	≤1	≤1/19	1	Neg	Pos	Neg	Neg	Neg
M297	Switzerland	GTE	CLOG	CC5	≤0.5/0.25	≤0.5	≤1	≤4	≤1	≤4	≤4	>8	≤0.5	≤0.25	1	≤0.5	≤1	≤32	≤2	≤1	≤500	≤2	≤4/0.5	≤1	4	≤2	≤0.5	≤64	≤0.25	≤0.03	≤0.5	≤1	≤1000	≤1	≤1	≤1	≤1/19	2	Neg	Pos	Neg	Neg	Neg
M850	Switzerland	GTC	CLC	CC705	≤0.5/0.25	≤0.5	≤1	≤4	≤1	≤4	≤4	≤ 8	≤0.5	≤0.25	≤0.5	≤0.5	≤1	≤32	≤2	≤1	≤500	≤2	≤4/0.5	≤1	2	≤2	≤0.5	≤64	≤0.25	≤0.03	≤0.5	≤1	≤1000	≤1	≤1	≤1	≤1/19	1	Neg	Pos	Neg	Neg	Neg
M936	Switzerland	GTC	CLC	CC705	≤0.5/0.25	≤0.5	≤1	≤4	≤1	≤4	≤4	≤ 8	≤0.5	≤0.25	≤0.5	≤0.5	≤1	≤32	≤2	≤1	≤500	≤2	≤4/0.5	≤1	2	≤2	≤0.5	≤64	≤0.25	≤0.03	≤0.5	≤1	≤1000	≤1	≤1	≤1	≤1/19	1	Neg	Pos	Neg	Neg	Neg
M967	Switzerland	GTB	CLB	CC8	≤0.5/0.25	≤0.5	≤1	≤4	≤1	≤4	≤4	≤ 8	≤0.5	≤0.25	≤0.5	≤0.5	≤1	≤32	≤2	≤1	≤500	≤2	≤4/0.5	≤1	2	≤2	≤0.5	≤64	≤0.25	0.12	≤0.5	≤1	≤1000	≤1	2	≤1	≤1/19	2	Pos	Pos	Pos	Pos	Pos
M979	Switzerland	GTB	CLB	CC8	≤0.5/0.25	≤0.5	≤1	≤4	≤1	≤4	≤4	≤ 8	≤0.5	≤0.25	≤0.5	≤0.5	≤1	≤32	≤2	≤1	≤500	≤2	≤4/0.5	≤1	2	≤2	≤0.5	≤64	≤0.25	0.12	≤0.5	≤1	≤1000	≤1	≤1	≤1	≤1/19	2	Pos	Pos	Pos	Pos	Pos
M1172	Switzerland	GTB	CLB	CC8	≤0.5/0.25	≤0.5	≤1	≤4	≤1	≤4	≤4	≤ 8	≤0.5	≤0.25	≤0.5	≤0.5	≤1	≤32	≤2	2	≤500	≤2	≤4/0.5	≤1	2	≤2	≤0.5	≤64	≤0.25	0.12	≤0.5	≤1	≤1000	≤1	≤1	≤1	≤1/19	2	Pos	Pos	Pos	Pos	Pos
M1280	Switzerland	GTC	CLC	CC705	≤0.5/0.25	≤0.5	≤1	≤4	≤1	≤4	≤4	≤ 8	≤0.5	≤0.25	≤0.5	≤0.5	≤1	≤32	≤2	≤1	≤500	≤2	≤4/0.5	≤1	4	≤2	≤0.5	≤64	≤0.25	≤0.03	≤0.5	≤1	≤1000	≤1	≤1	≤1	≤1/19	2	Neg	Pos	Neg	Neg	Neg
M1655	Switzerland	GTC	CLC	CC705	≤0.5/0.25	≤0.5	≤1	≤4	≤1	≤4	≤4	≤ 8	≤0.5	≤0.25	≤0.5	≤0.5	≤1	≤32	≤2	≤1	≤500	≤2	≤4/0.5	≤1	2	≤2	≤0.5	≤64	≤0.25	≤0.03	≤0.5	≤1	≤1000	≤1	≤1	≤1	≤1/19	1	Neg	Pos	Neg	Neg	Neg
M1766	Switzerland	GTC	CLC	CC705	≤0.5/0.25	≤0.5	≤1	≤4	≤1	≤4	≤4	≤ 8	≤0.5	≤0.25	≤0.5	≤0.5	≤1	≤32	≤2	≤1	≤500	≤2	≤4/0.5	≤1	4	≤2	≤0.5	≤64	≤0.25	≤0.03	≤0.5	≤1	≤1000	≤1	≤1	≤1	≤1/19	1	Neg	Pos	Neg	Neg	Neg
M2071	Switzerland	GTR	CLR	CC97	≤0.5/0.25	≤0.5	≤1	≤4	≤1	≤4	≤4	≤ 8	≤0.5	≤0.25	≤0.5	≤0.5	≤1	≤32	≤2	≤1	≤500	≤2	≤4/0.5	≤1	2	≤2	≤0.5	≤64	≤0.25	≤0.03	≤0.5	≤1	≤1000	≤1	≤1	≤1	≤1/19	1	Neg	Pos	Neg	Neg	Neg
M2085	Switzerland	GTB	CLB	CC8	≤0.5/0.25	≤0.5	≤1	≤4	≤1	≤4	≤4	≤ 8	≤0.5	≤0.25	≤0.5	≤0.5	≤1	≤32	≤2	≤1	≤500	≤2	≤4/0.5	≤1	4	≤2	≤0.5	≤64	≤0.25	0.12	≤0.5	≤1	≤1000	≤1	≤1	≤1	≤1/19	2	Pos	Pos	Pos	Pos	Pos
M2117	Switzerland	GTB	CLB	CC8	≤0.5/0.25	≤0.5	≤1	≤4	≤1	≤4	≤4	≤ 8	≤0.5	≤0.25	≤0.5	≤0.5	≤1	≤32	≤2	2	≤500	≤2	≤4/0.5	≤1	4	≤2	≤0.5	≤64	≤0.25	0.12	≤0.5	≤1	≤1000	≤1	≤1	≤1	≤1/19	1	Pos	Pos	Pos	Pos	Pos
M2323	Switzerland	GTC	CLC	CC705	≤0.5/0.25	≤0.5	≤1	≤4	≤1	≤4	≤4	≤ 8	≤0.5	≤0.25	≤0.5	≤0.5	≤1	≤32	≤2	≤1	≤500	≤2	≤4/0.5	≤1	2	≤2	≤0.5	≤64	≤0.25	≤0.03	≤0.5	≤1	≤1000	≤1	≤1	≤1	≤1/19	1	Neg	Pos	Neg	Neg	Neg
M2356	Switzerland	GTH	CLOG	CC705	≤0.5/0.25	≤0.5	≤1	≤4	≤1	≤4	≤4	≤ 8	≤0.5	≤0.25	≤0.5	≤0.5	≤1	≤32	≤2	≤1	≤500	≤2	≤4/0.5	≤1	2	≤2	≤0.5	≤64	≤0.25	≤0.03	≤0.5	≤1	≤1000	≤1	≤1	≤1	≤1/19	1	Neg	Pos	Neg	Neg	Neg
M2377	Switzerland	GTB	CLB	CC8	≤0.5/0.25	≤0.5	≤1	≤4	≤1	≤4	≤4	≤ 8	≤0.5	≤0.25	≤0.5	≤0.5	≤1	≤32	≤2	2	≤500	≤2	≤4/0.5	≤1	2	≤2	≤0.5	≤64	≤0.25	0.12	≤0.5	≤1	≤1000	≤1	≤1	≤1	≤1/19	1	Pos	Pos	Pos	Pos	Pos
M2682	Switzerland	GTA	CLOG	CC705	≤0.5/0.25	≤0.5	≤1	≤4	≤1	≤4	≤4	≤ 8	≤0.5	≤0.25	≤0.5	≤0.5	≤1	≤32	≤2	≤1	≤500	≤2	≤4/0.5	≤1	1	≤2	≤0.5	≤64	≤0.25	0.12	≤0.5	≤1	≤1000	≤1	≤1	≤1	≤1/19	1	Neg	Pos	Neg	Neg	Neg
M2708	Switzerland	GTC	CLC	CC705	≤0.5/0.25	≤0.5	≤1	≤4	≤1	≤4	≤4	≤ 8	≤0.5	≤0.25	≤0.5	≤0.5	≤1	≤32	≤2	≤1	≤500	≤2	≤4/0.5	≤1	4	≤2	≤0.5	≤64	≤0.25	≤0.03	≤0.5	≤1	≤1000	≤1	≤1	≤1	≤1/19	1	Neg	Pos	Neg	Neg	Neg
M2766	Switzerland	GTC	CLC	CC70	≤0.5/0.25	≤0.5	≤1	≤4	≤1	≤4	≤4	≤ 8	≤0.5	≤0.25	≤0.5	≤0.5	≤1	≤32	≤2	≤1	≤500	≤2	≤4/0.5	≤1	2	≤2	≤0.5	≤64	≤0.25	≤0.03	≤0.5	≤1	≤1000	≤1	≤1	≤1	≤1/19	1	Neg	Pos	Neg	Neg	Neg
M2839	Switzerland	GTC	CLC	CC705	≤0.5/0.25	≤0.5	≤1	≤4	≤1	≤4	≤4	≤ 8	≤0.5	≤0.25	≤0.5	≤0.5	≤1	≤32	≤2	≤1	≤500	≤2	≤4/0.5	≤1	4	≤2	≤0.5	≤64	≤0.25	≤0.03	≤0.5	≤1	≤1000	≤1	≤1	≤1	≤1/19	1	Neg	Pos	Neg	Neg	Neg
M3222	Switzerland	GTC	CLC	CC705	≤0.5/0.25	≤0.5	≤1	≤4	≤1	≤4	≤4	≤ 8	≤0.5	≤0.25	≤0.5	≤0.5	≤1	≤32	≤2	≤1	≤500	≤2	≤4/0.5	≤1	2	≤2	≤0.5	≤64	≤0.25	≤0.03	≤0.5	≤1	≤1000	≤1	≤1	≤1	≤1/19	1	Neg	Pos	Neg	Neg	Neg
M3317	Switzerland	GTC	CLC	CC705	≤0.5/0.25	≤0.5	>2	≤4	2	≤4	≤4	≤ 8	≤0.5	≤0.25	≤0.5	1	>2	≤32	≤2	≤1	≤500	≤2	≤4/0.5	≤1	2	≤2	≤0.5	≤64	≤0.25	0.12	≤0.5	≤1	≤1000	≤1	≤1	≤1	≤1/19	1	Neg	Pos	Neg	Neg	Neg
M3386	Switzerland	GTD	CLOG	CC59	≤0.5/0.25	≤0.5	≤1	≤4	≤1	≤4	≤4	≤ 8	≤0.5	≤0.25	≤0.5	≤0.5	≤1	≤32	≤2	≤1	≤500	≤2	≤4/0.5	≤1	4	≤2	≤0.5	≤64	≤0.25	≤0.03	≤0.5	≤1	≤1000	≤1	≤1	≤1	≤1/19	2	Neg	Pos	Neg	Neg	Neg
M3783	Switzerland	GTC	CLC	CC705	≤0.5/0.25	≤0.5	≤1	≤4	≤1	≤4	≤4	≤ 8	≤0.5	≤0.25	≤0.5	≤0.5	≤1	≤32	≤2	≤1	≤500	≤2	≤4/0.5	≤1	2	≤2	≤0.5	≤64	≤0.25	≤0.03	≤0.5	≤1	≤1000	≤1	≤1	≤1	≤1/19	1	Neg	Pos	Neg	Neg	Neg
M4115	Switzerland	GTC	CLC	CC705	≤0.5/0.25	≤0.5	≤1	≤4	≤1	≤4	≤4	≤ 8	≤0.5	≤0.25	≤0.5	≤0.5	≤1	≤32	≤2	≤1	≤500	≤2	≤4/0.5	≤1	2	≤2	≤0.5	≤64	≤0.25	≤0.03	≤0.5	≤1	≤1000	≤1	≤1	≤1	≤1/19	1	Neg	Pos	Neg	Neg	Neg
M4614	Switzerland	GTC	CLC	CC705	≤0.5/0.25	≤0.5	≤1	≤4	≤1	≤4	≤4	≤ 8	≤0.5	≤0.25	≤0.5	≤0.5	≤1	≤32	≤2	≤1	≤500	≤2	≤4/0.5	≤1	2	≤2	≤0.5	≤64	≤0.25	≤0.03	≤0.5	≤1	≤1000	≤1	≤1	≤1	≤1/19	2	Neg	Pos	Neg	Neg	Neg
M5171	Switzerland	GTB	CLB	CC8	≤0.5/0.25	≤0.5	≤1	≤4	≤1	≤4	≤4	≤ 8	≤0.5	≤0.25	≤0.5	≤0.5	≤1	≤32	≤2	2	≤500	≤2	≤4/0.5	≤1	1	≤2	≤0.5	≤64	≤0.25	0.06	≤0.5	≤1	≤1000	≤1	≤1	≤1	≤1/19	1	Pos	Pos	Pos	Pos	Pos
M5175	Switzerland	GTB	CLB	CC8	≤0.5/0.25	≤0.5	≤1	≤4	≤1	≤4	≤4	≤ 8	≤0.5	≤0.25	≤0.5	≤0.5	≤1	≤32	≤2	≤1	≤500	≤2	≤4/0.5	≤1	1	≤2	≤0.5	≤64	≤0.25	0.06	≤0.5	≤1	≤1000	≤1	≤1	≤1	≤1/19	1	Pos	Pos	Pos	Pos	Pos
M5237	Switzerland	GTB	CLB	CC8	≤0.5/0.25	≤0.5	≤1	≤4	≤1	≤4	≤4	≤ 8	≤0.5	≤0.25	≤0.5	≤0.5	≤1	≤32	≤2	≤1	≤500	≤2	≤4/0.5	≤1	2	≤2	≤0.5	≤64	≤0.25	≤0.03	≤0.5	≤1	≤1000	≤1	≤1	≤1	≤1/19	2	Pos	Pos	Pos	Pos	Pos
M5248	Switzerland	GTB	CLB	CC8	≤0.5/0.25	≤0.5	≤1	≤4	≤1	≤4	≤4	≤ 8	≤0.5	≤0.25	≤0.5	≤0.5	≤1	≤32	≤2	≤1	≤500	≤2	≤4/0.5	≤1	2	≤2	≤0.5	≤64	≤0.25	≤0.03	≤0.5	≤1	≤1000	≤1	≤1	≤1	≤1/19	1	Pos	Pos	Pos	Pos	Pos
